# Supplementary material for: Systemic inflammation impairs myelopoiesis and interferon type I responses in humans
Source: Nat Immunol. 2025 Apr 18;26(5):737–47. doi: 10.1038/s41590-025-02136-4 (PMC12043512; doi:10.1038/s41590-025-02136-4)
Supplement: Supplementary file 3 — An Excel file containing Supplementary Tables 2, 3 and 5 (each in a separate tab). Supplementary Table 2 Normalized expression of ISGs (obtained from the Reactome database) in monocytes from LPS-challenged participantss. Supplementary Table 3 Response difference (in log2(fold-change)) between the first and second LPS challenges. Supplementary Table 5 Top NMF identified genes contributing to iMonos, Tinf cells and NCM-enriched and IFN-I gene programs. [file 41590_2025_2136_MOESM3_ESM.xlsx]

## Sheet: Supplementary_table_2
Supplementary Table 2. Normalized Expression of Interferon Stimulated Genes (Obtained from Reactome database) in monocytes from LPS-challenged subjects
Ensemble ID	Gene Symbol	Donor1_day0	Donor1_4h	Donor1_8h	Donor1_24h	Donor1_day7	Donor1_day7_4h	Donor2_day0	Donor2_4h	Donor2_8h	Donor2_24h	Donor2_day7	Donor2_day7_4h	Donor3_day0	Donor3_4h	Donor3_8h	Donor3_24h	Donor3_day7	Donor3_day7_4h	Average_day0	Average_4h	Average_8h	Average_24h	Average_day7	Average_day7_4h
ENSG00000109654	TRIM2	75.8405	9.90876	52.7059	59.6098	67.2465	24.2754	70.5539	9.82576	51.8599	63.8817	89.4942	11.3407	74.4784	6.37557	64.7224	48.7074	70.833	6.99086	73.6243	8.70336	56.4294	57.3996	75.8579	14.2023
ENSG00000223865	HLA-DPB1	7905.52	1344.89	1953.63	5727.2	7405.52	1611.12	5290.49	788.517	1033.05	3841.2	4648.36	960.722	7143.91	1143.05	2007.41	5044.7	5917.39	1426.14	6779.97	1092.15	1664.7	4871.03	5990.42	1332.66
ENSG00000185745	IFIT1	3030.22	1647.56	1348.1	1444.61	1307.1	456.122	554.954	727.106	209.514	530.135	357.977	211.154	959.944	762.336	662.393	966.32	675.747	231.697	1515.04	1045.67	740.003	980.354	780.276	299.658
ENSG00000231389	HLA-DPA1	10117.3	1601.62	3769.06	9225.55	6805.55	1897.32	6377.23	1028.02	1731.08	5665.56	4930.2	1323.09	11439.6	1910.85	3006.56	9958.06	8376.72	2715.45	9311.39	1513.49	2835.57	8283.06	6704.16	1978.62
ENSG00000196735	HLA-DQA1	2073.73	428.779	672.293	1247.15	1836.67	543.003	606.553	109.312	96.4595	296.179	520.936	120.428	3336.48	616.609	970.836	1754.34	2545.74	810.94	2005.59	384.9	579.863	1099.22	1634.45	491.457
ENSG00000137265	IRF4	504.849	180.159	112.439	254.273	358.298	125.21	310.648	57.7263	53.9343	179.201	372.67	86.4056	258.041	38.2534	147.648	192.22	269.166	59.9217	357.846	92.0463	104.674	208.565	333.378	90.5124
ENSG00000138646	HERC5	1049.32	1342.19	570.395	686.444	687.175	249.142	287.481	529.363	169.063	347.616	244.439	150.13	616.892	448.112	392.38	518.386	351.332	108.858	651.229	773.22	377.279	517.482	427.649	169.377
ENSG00000237541	HLA-DQA2	1920.92	504.446	710.944	1351.47	1356.49	596.664	402.262	71.2367	80.9015	219.023	325.919	72.9047	680.086	115.671	115.287	409.664	529.831	144.811	1001.09	230.451	302.378	660.051	737.413	271.46
ENSG00000134321	RSAD2	1391.16	1741.24	737.883	909.981	806.958	347.522	324.337	580.948	166.989	369.186	228.411	168.491	607.864	614.787	354.962	572.312	440.582	115.849	774.455	978.991	419.945	617.16	491.983	210.62
ENSG00000126709	IFI6	2799.31	1512.44	2200.76	1991.34	1317.61	586.443	495.983	668.151	516.525	674.491	331.262	231.675	631.938	455.398	433.842	955.013	475.998	288.623	1309.08	878.662	1050.38	1206.95	708.29	368.914
ENSG00000187608	ISG15	1399.09	1108.88	921.768	1105.58	732.356	324.524	385.414	606.74	350.573	408.179	245.775	154.99	485.238	349.746	424.741	547.089	330.082	198.74	756.58	688.455	565.694	686.948	436.071	226.085
ENSG00000179344	HLA-DQB1	1233.82	309.874	317.407	596.098	1612.86	486.786	1094.11	428.649	277.969	632.18	1256.93	443.369	4065.47	1129.39	1362.2	1751.73	3866.07	1141.51	2131.13	622.636	652.527	993.335	2245.29	690.554
ENSG00000058804	NDC1	453.911	160.342	414.62	435.897	378.261	145.653	504.407	136.332	310.122	387.438	462.164	156.61	515.33	141.173	351.928	503.6	549.664	188.753	491.216	145.949	358.89	442.312	463.363	163.672
ENSG00000119922	IFIT2	3081.16	3901.35	2246.44	2254	2077.29	1109	885.609	1553.7	603.65	1423.65	715.954	528.694	1580.6	2414.52	1072.98	1776.08	964.746	434.432	1849.12	2623.19	1307.69	1817.91	1252.66	690.71
ENSG00000198502	HLA-DRB5	9399.69	2312.34	3818.25	6539.38	6854.94	2662.63	5207.3	1577.03	1904.3	3538.38	4188.86	1740.53	6004.16	2147.66	2312.81	4165.35	5686.48	3496.43	6870.38	2012.34	2678.45	4747.71	5576.76	2633.2
ENSG00000162654	GBP4	998.378	1876.36	988.529	2129.19	991.886	691.211	899.299	928.534	397.247	1781.22	562.344	545.435	1886.03	851.594	778.691	1303.79	740.914	219.713	1261.24	1218.83	721.489	1738.07	765.048	485.453
ENSG00000125148	MT2A	93.9517	119.806	416.962	265.45	83.0074	51.1062	53.7052	41.7595	75.7155	164.267	52.0936	22.1414	88.7723	56.4693	210.348	124.378	41.0832	19.9739	78.8097	72.6782	234.342	184.698	58.7281	31.0738
ENSG00000089127	OAS1	3751.27	1988.96	2504.12	4280.73	2356.78	1126.89	2369.35	1654.41	1558.91	3394.03	1856.67	1208.06	2499.16	1388.05	1822.34	3800.05	2195.82	1171.47	2873.26	1677.14	1961.79	3824.94	2136.42	1168.81
ENSG00000196126	HLA-DRB1	15243.9	3839.19	6044.78	10458.7	11134.5	4198.37	8413.81	3323.56	3515.07	6453.71	6832.28	3292.59	16377	6483.04	8858.88	11850.7	15258.9	10672	13344.9	4548.6	6139.58	9587.71	11075.2	6054.34
ENSG00000179583	CIITA	1120.63	351.31	445.072	845.714	1667.5	627.328	1057.25	447.072	413.842	888.536	1236.89	682.604	965.963	490.008	701.833	688.862	1056.83	225.705	1047.95	429.463	520.249	807.704	1320.41	511.879
ENSG00000119917	IFIT3	2952.12	4259.86	2259.33	2228.85	1761.02	1220.16	720.281	2144.47	589.129	1152.36	500.9	655.063	1363.93	2438.2	1165	1462.09	868.413	618.192	1678.78	2947.51	1337.82	1614.43	1043.44	831.138
ENSG00000196911	KPNA5	545.599	385.541	373.626	479.673	436.051	281.084	685.531	249.329	402.433	434.727	603.752	295.399	590.561	204.929	391.368	472.288	508.581	327.572	607.23	279.933	389.143	462.229	516.128	301.352
ENSG00000120253	NUP43	646.342	308.072	490.751	757.231	750.219	415.237	697.114	262.839	455.33	655.41	629.131	339.142	913.301	376.159	681.608	854.119	881.163	412.461	752.252	315.69	542.563	755.587	753.504	388.947
ENSG00000204642	HLA-F	5959.7	4326.52	2809.81	5108.75	5004.61	2823.61	4127.93	3238.81	1824.43	3262.94	3744.06	2274.63	4331.79	2639.49	2270.34	3177.29	3735.73	2443.8	4806.47	3401.61	2301.53	3849.66	4161.47	2514.02
ENSG00000163002	NUP35	181.112	85.5756	113.611	175.104	163.913	70.271	165.328	61.411	105.794	92.9188	145.595	88.5658	185.82	91.9904	91.0159	140.034	157.249	119.843	177.42	79.659	103.474	136.019	155.586	92.8933
ENSG00000204287	HLA-DRA	46648.7	18604.1	30889.2	32739.8	33635.8	19824.1	28314.2	15501.4	16126.4	22888.7	22984	15375.3	42567.8	21373.6	24143.5	31740.7	37336.1	28426.8	39176.9	18493	23719.7	29123.1	31318.6	21208.8
ENSG00000124181	PLCG1	67.9169	190.068	10.5412	40.0503	46.232	121.377	249.571	62.6392	16.5952	41.4816	227.075	89.1058	83.5061	14.5727	93.0384	22.6142	39.6665	8.98825	133.665	89.0933	40.0583	34.7154	104.324	73.1571
ENSG00000094914	AAAS	330.529	148.631	322.092	324.128	325.725	150.763	321.178	151.071	332.941	319.409	312.562	181.992	268.574	152.103	252.822	322.687	349.915	191.749	306.76	150.602	302.618	322.075	329.401	174.835
ENSG00000156976	EIF4A2	11557.2	8230.57	7416.31	8972.21	9587.88	6329.5	12138.4	7723.04	7958.43	8204.24	11618.2	6869.79	12337.1	7470.35	9557.68	9656.25	12169.1	7508.18	12010.9	7807.99	8310.8	8944.23	11125.1	6902.49
ENSG00000166710	B2M	186410	132967	145862	161094	124116	85178.6	143316	115755	126048	140811	118705	80386.4	186081	116784	127272	159847	154266	145400	171936	121835	133060	153917	132362	103655
ENSG00000182179	UBA7	1649.25	992.677	1221.61	1916.83	1597.1	891.802	1432.14	779.919	1142.99	1572.98	1377.14	943.441	1364.69	752.317	1021.4	1641.27	1403.91	898.825	1482.02	841.638	1128.67	1710.36	1459.39	911.356
ENSG00000216490	IFI30	803.683	386.442	1466.4	906.256	777.537	474.01	737.13	332.847	668.993	691.084	881.585	434.188	908.787	438.093	1921.45	1007.2	1191.41	602.213	816.533	385.794	1352.28	868.18	950.178	503.47
ENSG00000126883	NUP214	2000.15	752.165	1254.4	1864.67	1391.16	873.915	1451.09	899.057	946.963	1426.97	1260.93	905.099	1014.11	859.791	858.583	1457.74	1423.74	979.719	1488.45	837.004	1019.98	1583.13	1358.61	919.578
ENSG00000102900	NUP93	1169.3	550.386	1207.55	1316.07	1079.1	670.768	1114.12	474.093	989.488	1114.2	975.086	623.741	1117.93	679.454	1063.87	1191.59	1119.16	813.936	1133.78	567.978	1086.97	1207.29	1057.78	702.815
ENSG00000172183	ISG20	264.876	819.724	176.858	243.096	226.957	284.917	392.785	476.549	128.613	170.904	311.226	200.353	198.609	260.488	128.434	123.508	138.833	60.9204	285.423	518.92	144.635	179.17	225.672	182.063
ENSG00000143947	RPS27A	7963.25	4952.58	4946.16	6189.18	6528.16	4852.53	10484.1	4630.39	4523.22	6136.79	8642.2	4908.92	10463.1	5417.41	5033.18	7298.29	8917.88	9283.86	9636.81	5000.13	4834.19	6541.42	8029.41	6348.44
ENSG00000167333	TRIM68	126.778	86.4764	78.4733	122.945	87.2103	83.0475	124.259	76.1496	82.9759	97.8966	104.187	75.0649	117.36	76.5068	82.9256	125.248	104.833	87.8851	122.799	79.711	81.4582	115.363	98.7435	81.9992
ENSG00000111581	NUP107	1120.63	770.181	808.157	976.111	1065.44	623.495	970.905	614.11	807.978	865.307	1009.82	689.085	1189.4	668.524	798.917	1140.28	1259.41	931.782	1093.64	684.271	805.017	993.898	1111.55	748.121
ENSG00000075188	NUP37	363.355	182.862	315.064	317.609	291.051	192.926	332.762	185.461	318.42	306.134	291.19	205.213	374.649	214.948	290.24	340.952	338.582	344.55	356.922	194.424	307.908	321.565	306.941	247.563
ENSG00000069248	NUP133	1576.8	774.685	1268.46	1498.63	1282.94	944.186	1466.89	833.961	1261.23	1343.18	1333.06	917.52	1725.04	1025.56	1288.38	1621.26	1651.83	1450.1	1589.58	878.067	1272.69	1487.69	1422.61	1103.94
ENSG00000164163	ABCE1	1576.8	696.315	1617.49	1393.38	1341.78	954.407	1534.28	416.366	1316.21	1290.91	1431.91	849.475	1788.23	984.57	1283.32	1450.79	1776.49	1612.89	1633.11	699.084	1405.67	1378.36	1516.73	1138.92
ENSG00000135114	OASL	918.01	993.578	1034.21	599.824	540.073	417.793	259.049	760.268	543.492	341.809	197.689	345.082	301.675	408.037	556.208	353.129	291.832	287.624	492.911	720.627	711.303	431.587	343.198	350.166
ENSG00000152778	IFIT5	1500.96	1273.73	1482.79	1346.81	1043.37	939.076	698.167	797.114	858.801	852.862	601.081	577.298	1337.6	924.458	1064.89	1248.13	885.413	1004.69	1178.91	998.433	1135.49	1149.27	843.288	840.353
ENSG00000182481	KPNA2	336.188	229.703	382.996	350.208	357.247	264.474	325.39	164.581	292.49	301.986	297.869	247.876	359.603	253.201	386.312	340.082	290.415	222.709	340.394	215.829	353.933	330.759	315.177	245.02
ENSG00000125450	NUP85	801.419	536.874	555.169	650.12	762.827	463.788	719.228	460.582	531.046	603.972	706.604	489.272	658.269	439.914	504.632	601.015	762.164	668.126	726.305	479.124	530.282	618.369	743.865	540.396
ENSG00000148660	CAMK2G	595.404	420.672	414.62	606.344	639.892	430.569	619.189	526.906	568.385	523.498	675.882	521.134	579.277	469.06	517.779	520.126	613.414	388.492	597.957	472.213	500.261	549.989	643.063	446.732
ENSG00000206503	HLA-A	17305.2	15128.9	13062.9	15867.4	15065.3	11082.4	24495.9	24536.1	17998.5	21379.6	21005.8	17969.7	22542.1	20556.7	18349.8	18757.6	20543	19373.7	21447.7	20073.9	16470.4	18668.2	18871.4	16141.9
ENSG00000204592	HLA-E	22045.8	25597.9	16582.5	25852	19816.7	15904.2	19856.2	23467.6	15209.5	22300.5	18174	16352.8	22469.9	20433.7	16525.4	24204.1	20639.3	16888.9	21457.3	23166.4	16105.8	24118.9	19543.3	16382
ENSG00000111335	OAS2	1766.97	2555.56	1551.9	1688.63	1456.31	1367.09	777.146	1597.91	688.7	1132.45	698.589	850.015	1000.57	1220.47	1162.98	1252.48	835.83	493.355	1181.56	1791.31	1134.53	1357.85	996.909	903.487
ENSG00000170581	STAT2	6517.75	5829.95	5306.9	6268.35	5460.62	3854.68	3987.87	5411.53	3554.48	4531.45	3519.66	3892.57	4587.57	4728.85	3660.86	4259.29	3582.74	3804.03	5031.07	5323.45	4174.08	5019.7	4187.67	3850.43
ENSG00000132274	TRIM22	10471.6	13022.8	8196.36	9091.43	8081.14	6675.74	6548.87	10469.3	5655.85	6834.51	5600.73	6054.33	9086.37	8239.97	5623.77	7798.41	7352.47	7318.43	8702.3	10577.4	6491.99	7908.12	7011.45	6682.84
ENSG00000132182	NUP210	828.586	618.847	1446.48	1027.34	892.067	757.649	892.98	352.499	1219.75	1006.34	916.314	738.228	858.383	643.022	1254	1075.04	815.997	515.326	859.983	538.123	1306.74	1036.24	874.792	670.401
ENSG00000126456	IRF3	709.731	511.652	470.84	663.159	611.523	553.224	688.69	467.952	507.19	610.61	698.589	507.633	519.092	462.684	463.17	567.963	636.081	437.428	639.171	480.763	480.4	613.911	648.731	499.428
ENSG00000157601	MX1	5703.88	8441.36	4164.94	3068.04	3760.55	3357.67	1214.16	5916.33	1181.37	1305.84	1035.19	2039.17	2347.95	4819.93	2458.44	2058.76	1936.58	1883.54	3088.66	6392.54	2601.58	2144.21	2244.11	2426.79
ENSG00000127445	PIN1	542.203	317.981	486.066	512.272	437.102	370.52	505.461	302.142	437.698	448.831	430.107	342.922	401.732	297.83	419.684	424.45	409.415	428.44	483.132	305.984	447.816	461.851	425.541	380.627
ENSG00000068745	IP6K2	658.794	581.013	568.053	730.22	739.711	520.005	679.213	650.956	549.715	682.788	611.766	547.056	669.553	541.013	601.716	745.398	769.247	523.316	669.187	590.994	573.161	719.468	706.908	530.125
ENSG00000162645	GBP2	5014.53	7701.81	5578.63	6368.01	3986.46	4430.9	4688.15	7246.49	3692.43	6650.33	3328.65	4675.08	7417.75	7265.42	4627.65	5483.06	4577.23	4551.05	5706.81	7404.57	4632.9	6167.13	3964.11	4552.35
ENSG00000117226	GBP3	692.752	829.633	692.204	763.751	581.052	495.73	868.76	1422.28	835.982	1039.53	764.04	863.516	862.896	780.552	580.479	757.574	549.664	619.19	808.136	1010.82	702.889	853.618	631.585	659.479
ENSG00000221983	UBA52	6556.24	4561.63	6070.55	6377.32	5961.82	5125.95	7252.31	4707.76	4416.39	5362.74	6147.05	5027.19	6157.63	5019.4	4677.2	5818.8	6353.72	6343.71	6655.39	4762.93	5054.72	5852.95	6154.2	5498.95
ENSG00000156587	UBE2L6	1042.52	1618.73	1281.34	1245.29	981.378	1006.79	788.729	1218.39	767.527	904.299	590.395	741.468	902.016	1210.45	900.046	828.026	706.914	512.33	911.09	1349.19	982.971	992.537	759.562	753.53
ENSG00000108559	NUP88	741.426	518.859	672.293	650.12	601.015	541.725	800.313	408.997	650.324	635.498	658.517	561.637	646.232	556.496	494.52	656.68	606.331	737.036	729.323	494.784	605.712	647.433	621.954	613.466
ENSG00000068079	IFI35	982.531	1135	1284.85	1063.66	864.748	686.1	556.007	992.401	856.726	734.225	440.792	521.674	686.104	714.975	681.608	639.285	645.997	665.13	741.547	947.46	941.062	812.391	650.512	624.301
ENSG00000145349	CAMK2D	1700.19	1049.43	1658.48	1262.98	1792.54	1506.35	667.629	459.354	420.066	568.298	710.611	517.894	1869.48	1225.02	1470.41	1043.73	1555.49	1559.96	1412.43	911.267	1182.99	958.337	1352.88	1194.74
ENSG00000138750	NUP54	987.058	639.565	743.739	887.628	774.385	675.879	800.313	623.935	674.179	732.565	750.683	621.04	987.779	669.435	728.127	870.645	893.913	1069.6	925.05	644.312	715.348	830.279	806.327	788.84
ENSG00000096968	JAK2	4878.69	5098.51	4395.67	5390.03	5366.06	4657.05	4464.9	5767.72	4371.79	5700.4	4924.85	4185.27	5637.79	5244.36	5184.87	4981.2	5033.4	3968.81	4993.8	5370.2	4650.78	5357.21	5108.1	4270.38
ENSG00000132530	XAF1	2463.12	3168.1	2132.83	1749.18	1823.01	1878.15	1043.57	2602.6	1095.28	1257.72	937.686	1374.93	1476.78	2086.63	1293.44	1482.97	1109.25	1012.68	1661.15	2619.11	1507.18	1496.62	1289.98	1421.92
ENSG00000113569	NUP155	674.641	494.537	664.095	662.228	597.863	545.558	666.576	497.429	616.096	683.617	643.824	567.577	695.884	544.656	605.761	758.444	640.331	668.126	679.034	512.207	628.651	701.43	627.339	593.754
ENSG00000170315	UBB	5869.15	9151.19	6609.32	4506.13	4324.79	4933.02	5169.39	9152.69	6549.91	3894.29	4100.7	4313.26	4525.13	6058.61	5362.86	3746.99	4404.4	4433.2	5187.89	8120.83	6174.03	4049.14	4276.63	4559.83
ENSG00000154451	GBP5	1730.75	6559.6	2413.93	2369.49	1590.8	2647.3	1664.86	3052.13	1193.82	1983.65	1258.26	1882.02	3215.36	5794.48	1230.74	1640.4	1297.66	1401.17	2203.66	5135.4	1612.83	1997.85	1382.24	1976.83
ENSG00000101347	SAMHD1	16456.3	15683.8	29383	17271.9	16268.4	17217.7	14105.5	11233.3	23221.8	17046.5	14161.5	11994.2	17019.4	14084.5	24013	17576.4	16637.3	13492.4	15860.4	13667.2	25539.3	17298.3	15689	14234.7
ENSG00000204525	HLA-C	14218.4	18365.4	12809.9	15977.3	13971.5	12676.9	10239.8	13509.2	8138.9	10484.1	9626.64	10234.7	15008.5	19400	13877.9	14905.3	14754.5	12785.3	13155.6	17091.5	11608.9	13788.9	12784.2	11899
ENSG00000107201	DDX58	2199.37	3648.22	1697.13	1818.1	1726.34	1749.11	1130.97	3843.1	1064.17	1402.91	1071.26	1519.66	1520.41	2745.14	1280.29	1557.77	1395.41	1128.52	1616.92	3412.15	1347.2	1592.93	1397.67	1465.76
ENSG00000204264	PSMB8	3051.73	3144.68	2978.47	3156.53	2573.23	2464.59	2868.49	3106.17	2822.22	2976.72	2131.83	2378.31	2779.02	3053.9	2503.95	2907.66	2610.91	3086.96	2899.75	3101.58	2768.21	3013.64	2438.66	2643.29
ENSG00000204632	HLA-G	96.2155	137.822	87.8432	108.974	112.428	120.099	189.548	147.386	117.203	113.66	146.931	128.528	176.792	179.427	188.099	164.388	189.833	173.773	154.185	154.878	131.049	129.007	149.73	140.8
ENSG00000132109	TRIM21	1388.9	1156.62	1269.63	1522.84	1217.79	1109	1042.51	1234.36	1096.32	1114.2	830.827	969.903	1038.94	1174.02	758.466	1088.96	825.913	1136.51	1156.78	1188.33	1041.47	1242	958.177	1071.81
ENSG00000132256	TRIM5	556.918	562.097	556.34	480.604	430.798	461.233	525.468	729.562	485.409	507.735	395.377	490.892	513.826	655.773	476.316	463.59	470.331	545.287	532.071	649.144	506.022	483.977	432.169	499.137
ENSG00000234745	HLA-B	35803.5	40363.8	36569.7	37120.2	32066.1	32111.3	36858.6	40679.9	32797.3	35932.2	33243.8	33899.6	38743.1	44527.9	33956	36385.3	36326	38527.6	37135.1	41857.2	34441	36479.2	33878.6	34846.2
ENSG00000135828	RNASEL	1008.57	1046.73	1026.01	1165.19	831.124	854.75	876.132	1207.34	1322.43	1096.77	804.112	873.777	1054.73	957.246	990.05	1211.6	925.08	1039.64	979.811	1070.44	1112.83	1157.85	853.439	922.723
ENSG00000110171	TRIM3	123.382	96.3852	110.097	129.465	133.442	116.266	130.577	90.8882	118.241	135.23	130.902	140.949	109.837	138.441	141.58	107.852	152.999	88.8838	121.265	108.571	123.306	124.182	139.115	115.366
ENSG00000150991	UBC	9358.94	7184.75	10490.8	8548.42	7299.4	7271.13	6812.13	6569.75	7278.02	5968.38	6571.81	6151.54	8662.07	7586.02	6270.99	8051.51	7930.47	10528.2	8277.71	7113.5	8013.28	7522.77	7267.23	7983.63
ENSG00000185885	IFITM1	103.007	440.489	135.864	119.22	50.4349	131.598	101.092	303.37	105.794	46.4594	104.187	93.9661	58.68	181.248	33.3725	56.5354	32.5832	27.9634	87.5931	308.369	91.677	74.0715	62.4018	84.5093
ENSG00000111331	OAS3	925.933	2399.72	681.663	777.722	930.943	890.525	250.624	1402.63	219.886	376.653	236.425	419.607	406.998	1038.31	499.576	437.497	339.999	228.701	527.852	1613.55	467.042	530.624	502.456	512.944
ENSG00000128604	IRF5	1423.99	762.974	1357.47	1613.19	1294.49	1215.05	1160.45	846.243	1181.37	1424.48	1021.84	1167.56	1112.66	1091.13	1165	1391.64	1136.16	1249.37	1232.37	900.117	1234.61	1476.44	1150.83	1210.66
ENSG00000102882	MAPK3	263.744	304.469	351.373	308.295	273.189	284.917	228.51	241.959	266.56	269.631	236.425	221.414	194.095	221.323	279.115	235.709	220.999	174.772	228.783	255.917	299.016	271.211	243.538	227.034
ENSG00000183486	MX2	3823.72	5540.8	3060.46	2586.51	3012.43	3079.15	1489	4035.93	1918.82	1575.47	1394.51	2166.62	2293.78	4035.74	2754.75	2291.86	1993.24	2420.84	2535.5	4537.49	2578.01	2151.28	2133.39	2555.53
ENSG00000112343	TRIM38	2613.67	2459.17	2108.24	2628.42	2117.21	2137.51	2090.29	2652.95	2184.34	2462.35	1991.58	2356.17	2356.98	2253.31	1941.67	2561.49	2127.82	2637.55	2353.65	2455.15	2078.08	2550.75	2078.87	2377.08
ENSG00000093000	NUP50	1788.48	1503.43	1783.8	2193.46	2047.87	1903.7	1694.35	1789.52	1718.64	2101.46	1943.49	1963.03	2145.58	1743.26	1583.68	1959.6	1947.91	1851.58	1876.13	1678.74	1695.37	2084.84	1979.76	1906.1
ENSG00000047410	TPR	3700.34	4226.54	3503.19	3855.08	3791.02	4262.25	4136.35	4751.98	4009.81	4368.84	4729.84	4449.35	4816.27	4716.1	3991.55	4681.13	4449.73	4244.45	4217.65	4564.87	3834.85	4301.68	4323.53	4318.68
ENSG00000101146	RAE1	379.202	451.299	443.901	475.016	409.783	376.908	396.997	479.006	398.284	394.075	349.962	392.065	454.394	458.13	371.142	420.971	450.498	494.354	410.198	462.812	404.443	430.021	403.415	421.109
ENSG00000185507	IRF7	1214.58	1799.79	1029.52	964.934	798.552	861.139	517.044	1509.48	462.591	567.469	415.413	740.388	499.532	1205.89	487.441	492.293	429.248	691.096	743.719	1505.06	659.851	674.899	547.738	764.208
ENSG00000161960	EIF4A1	721.051	671.093	724.999	529.037	801.704	700.154	697.114	546.558	617.133	481.187	820.141	725.267	582.286	626.628	1044.66	469.679	869.83	641.162	666.817	614.759	795.597	493.301	830.558	688.861
ENSG00000171206	TRIM8	1048.18	853.054	1145.48	1178.23	1261.92	1178	1022.5	916.252	966.669	1314.97	1182.13	1245.32	996.807	969.087	1093.2	1118.53	1063.91	816.932	1022.5	912.797	1068.45	1203.91	1169.32	1080.08
ENSG00000196313	POM121	118.855	127.913	90.1857	108.974	142.899	149.485	149.532	144.93	89.1991	104.534	142.924	151.75	130.901	111.117	99.1062	91.3264	134.583	122.839	133.096	127.987	92.8303	101.611	140.135	141.358
ENSG00000105397	TYK2	1882.43	1865.55	1873.99	1818.1	2264.32	1846.21	1719.62	1922.16	1695.82	1784.54	1816.6	2025.67	1519.66	1755.1	1950.77	1638.66	1786.41	1587.92	1707.24	1847.61	1840.19	1747.1	1955.77	1819.94
ENSG00000115415	STAT1	6736.22	11059.1	8584.04	7334.8	7142.84	8326.47	4415.41	9430.27	4743.11	6368.26	3563.74	7597.75	8070.75	10166.3	8091.31	4181.88	4085.65	5478.84	6407.46	10218.5	7139.49	5961.65	4930.74	7134.35
ENSG00000027697	IFNGR1	12588.4	11091.5	10155.8	10074.1	9404	10392.4	9133.04	10748.1	9956.07	10158	8340.33	9829.18	12153.5	13192	9870.17	12289.9	11697.4	18151.3	11291.7	11677.2	9994.03	10840.7	9813.9	12791
ENSG00000135930	EIF4E2	1597.18	1786.28	1656.14	1781.77	1555.07	1760.61	1596.41	2063.41	1684.41	1796.15	1451.94	1771.86	1501.61	1789.71	1561.43	1725.63	1682.99	1797.65	1565.07	1879.8	1633.99	1767.85	1563.34	1776.7
ENSG00000142089	IFITM3	144.889	238.711	347.859	239.371	75.6523	130.321	125.312	402.856	240.63	303.645	101.516	228.435	60.1846	89.258	84.9481	128.727	41.0832	22.97	110.129	243.608	224.479	223.914	72.7504	127.242
ENSG00000166233	ARIH1	1342.49	1663.77	1329.36	1289.06	1529.86	1686.5	1485.84	1889	1242.56	1403.74	1378.48	1722.71	1320.3	1562.93	1302.54	1247.26	1301.91	1387.19	1382.88	1705.23	1291.49	1313.35	1403.42	1598.8
ENSG00000141543	EIF4A3	1547.37	1614.23	1597.57	1294.65	1391.16	1606.01	1439.51	1644.59	1436.52	1244.45	1357.11	1591.48	1315.03	1665.85	1439.06	1208.99	1386.91	1919.49	1433.97	1641.55	1491.05	1249.36	1378.39	1705.66
ENSG00000168310	IRF2	1006.3	1643.95	1011.95	1330.98	1041.27	1284.04	963.534	1807.94	878.507	1105.9	902.957	1228.58	1114.92	1602.09	883.865	1289.88	991.663	1159.48	1028.25	1684.66	924.775	1242.25	978.63	1224.04
ENSG00000104228	TRIM35	267.14	244.116	224.879	315.746	237.464	290.027	231.669	181.776	211.589	239.764	243.104	257.057	210.646	241.361	210.348	235.709	249.332	305.6	236.485	222.418	215.605	263.74	243.3	284.228
ENSG00000116030	SUMO1	1719.43	2369.99	1931.38	1557.31	1301.85	1874.32	1599.57	2523.99	1849.33	1563.86	1280.97	1778.88	1799.52	2213.23	1593.79	1677.8	1725.49	2610.59	1706.17	2369.07	1791.5	1599.65	1436.1	2087.93
ENSG00000140968	IRF8	3593.93	2862.73	4772.81	3230.11	3213.12	4070.6	3517.16	2407.31	4358.31	3391.54	3084.21	3761.34	3484.69	3402.73	4172.57	3119.88	3596.9	5372.98	3531.93	2890.92	4434.57	3247.18	3298.08	4401.64
ENSG00000033800	PIAS1	1041.39	1620.53	1033.04	1068.32	1297.65	1681.39	1160.45	1806.71	1146.1	1264.36	1337.07	1570.96	1324.81	1566.57	1211.52	1215.95	1245.24	1147.5	1175.55	1664.6	1130.22	1182.88	1293.32	1466.62
ENSG00000162434	JAK1	4249.33	6449.7	4605.33	5955.39	3801.53	5435.14	4273.25	6752.75	4246.29	5186.86	4362.51	5740.57	5035.19	6800	4063.35	6266.73	4334.98	5899.29	4519.26	6667.48	4304.99	5803	4166.34	5691.67
ENSG00000151247	EIF4E	584.085	720.637	732.027	489.918	508.552	729.54	500.195	648.5	684.551	555.024	585.052	655.063	573.258	656.684	631.043	550.568	521.331	818.929	552.513	675.273	682.54	531.837	538.311	734.511
ENSG00000102753	KPNA3	340.716	401.755	405.25	325.991	357.247	503.396	332.762	424.964	420.066	379.972	365.991	509.253	403.237	554.675	411.594	403.576	381.082	430.437	358.905	460.465	412.303	369.846	368.107	481.029
ENSG00000110321	EIF4G2	12212.6	15020.8	11870.5	11665.8	11172.4	15827.6	10885.3	16455.7	10949.7	11517	10959.7	15776.6	11074.7	15995.4	10810.7	11214.9	11397	15431.8	11390.9	15824	11210.3	11465.9	11176.4	15678.7
ENSG00000157020	SEC13	1187.41	1653.86	1850.56	985.425	1122.18	1540.85	1154.13	1821.45	1560.98	959.885	1056.57	1580.14	1041.95	1725.96	1213.54	941.967	1161.66	1651.84	1127.83	1733.76	1541.7	962.425	1113.47	1590.94
ENSG00000170142	UBE2E1	2002.42	3165.4	1622.17	1756.63	1572.94	2310	1693.29	3608.51	1396.07	1666.73	1403.86	2362.11	1968.79	2909.08	1662.56	1795.22	1804.83	3326.65	1888.17	3227.66	1560.27	1739.53	1593.87	2666.25
ENSG00000139496	NUP58	2468.78	3195.12	2713.77	2402.09	2214.93	2832.56	1764.9	3274.43	2680.12	2006.05	1699.05	2555.99	2286.26	3220.57	2058.98	2317.08	2072.57	3873.94	2173.31	3230.04	2484.29	2241.74	1995.52	3087.49
ENSG00000111679	PTPN6	4902.47	8386.41	6516.79	6731.25	4979.39	7991.72	4648.13	8615.96	5151.77	6094.48	4206.23	6702.92	4350.59	6994	5963.56	5754.43	4497.9	5290.08	4633.73	7998.79	5877.37	6193.39	4561.17	6661.57
ENSG00000030066	NUP160	483.342	535.974	493.093	434.965	472.827	680.989	428.588	580.948	483.335	410.668	484.872	645.342	410.76	733.191	727.116	419.232	487.331	580.241	440.897	616.704	567.848	421.622	481.677	635.524
ENSG00000130303	BST2	1120.63	2539.34	1832.99	882.039	1505.69	1913.93	973.012	2834.73	1847.25	785.662	993.786	1326.87	944.898	2129.44	1767.73	728.872	1059.66	1212.41	1012.85	2501.17	1815.99	798.858	1186.38	1484.4
ENSG00000234127	TRIM26	372.411	607.137	515.347	434.034	505.399	629.883	410.687	639.902	458.442	483.676	472.85	692.865	397.971	667.613	585.535	433.148	416.498	432.435	393.689	638.217	519.775	450.286	464.916	585.061
ENSG00000085415	SEH1L	496.925	556.692	517.689	485.261	412.935	719.319	461.233	467.952	533.12	467.913	426.099	625.361	506.303	628.449	586.547	480.986	531.248	841.899	488.154	551.031	545.785	478.053	456.761	728.86
ENSG00000138032	PPM1B	950.836	1809.7	951.049	1062.73	1096.96	1710.78	1060.41	2130.96	1153.37	1144.06	1122.02	1690.85	1040.44	1836.16	1578.62	1043.73	1044.08	1158.49	1017.23	1925.61	1227.68	1083.51	1087.68	1520.04
ENSG00000124789	NUP153	684.828	1075.55	781.219	761.888	796.451	1263.6	751.873	1172.95	792.42	904.299	873.57	1156.22	749.298	1137.58	754.42	840.203	750.83	855.881	728.666	1128.69	776.02	835.464	806.95	1091.9
ENSG00000177889	UBE2N	1100.25	1426.86	1727.58	1154.01	867.9	1480.8	955.11	1331.39	1339.02	1052.8	924.328	1347.93	955.43	1634.88	1169.05	1125.49	993.079	1760.7	1003.6	1464.38	1411.88	1110.77	928.436	1529.81
ENSG00000155561	NUP205	811.606	1354.8	969.789	862.48	866.849	1413.09	911.935	1309.28	1026.83	981.455	968.407	1426.77	1013.36	1468.2	1139.72	1047.21	961.913	1363.22	912.3	1377.43	1045.45	963.715	932.39	1401.03
ENSG00000153201	RANBP2	2927.22	4369.76	2808.64	2832.4	3154.28	4734.98	3014.86	5200.28	3286.88	3046.41	3346.01	4826.83	3349.27	4897.35	2807.33	2912.88	3276.74	4739.8	3097.12	4822.46	2967.62	2930.56	3259.01	4767.21
ENSG00000196924	FLNA	15666.2	23411.7	26637.6	23369.8	20123.5	24129.8	14833.2	26363.7	21600.7	22458.2	16505.7	27179.4	14685.8	28364.9	21049.9	19633.4	16363.8	20388.3	15061.7	26046.8	23096.1	21820.5	17664.3	23899.2
ENSG00000055332	EIF2AK2	1171.57	3736.5	897.172	892.285	1224.1	1986.75	681.319	4015.05	743.672	861.159	750.683	1725.95	853.116	2740.58	1245.91	704.518	810.33	616.194	902	3497.38	962.25	819.32	928.37	1442.97
ENSG00000110713	NUP98	1786.21	3271.69	1891.56	1711.92	1725.29	2796.78	1684.87	3827.13	1758.05	1674.2	1641.62	2794.14	1833.37	3357.19	1576.6	1774.34	1844.49	3028.04	1768.15	3485.34	1742.07	1720.15	1737.13	2872.99
ENSG00000095319	NUP188	222.994	306.271	228.392	222.605	282.645	468.899	223.245	300.914	217.812	239.764	284.511	447.689	256.537	403.483	360.018	210.486	287.582	229.7	234.259	336.889	268.741	224.285	284.913	382.096
ENSG00000140464	PML	209.41	579.212	265.872	217.017	246.921	383.296	136.896	549.014	160.766	192.475	187.003	306.2	182.811	354.3	257.878	195.699	178.499	184.758	176.372	494.175	228.172	201.73	204.141	291.418
ENSG00000174840	PDE12	412.029	746.76	558.683	492.712	537.972	836.863	487.559	864.666	572.534	557.513	528.951	874.317	601.846	874.364	581.49	574.052	539.748	778.982	500.478	828.597	570.902	541.426	535.557	830.054
ENSG00000067066	SP100	2278.61	5846.17	2707.91	2332.23	2418.77	4263.53	2321.96	6707.31	3048.33	2597.58	2292.12	4142.07	2784.29	5196.09	2926.67	2639.77	2484.82	4133.6	2461.62	5916.52	2894.3	2523.19	2398.57	4179.73
ENSG00000213928	IRF9	178.848	399.053	244.79	170.447	206.993	298.971	136.896	450.757	179.435	143.526	145.595	300.8	147.452	301.473	223.495	143.513	124.666	191.749	154.399	383.761	215.907	152.495	159.085	263.84
ENSG00000114030	KPNA1	490.133	879.177	557.512	481.536	628.334	1005.51	559.166	1219.62	657.584	638.817	567.687	1070.35	653.003	1294.24	726.104	619.28	582.248	837.905	567.434	1131.01	647.067	579.878	592.756	971.256
ENSG00000069869	NEDD4	207.146	767.478	330.29	246.822	194.384	346.244	164.275	784.832	463.628	224.83	166.967	322.401	251.271	575.623	372.154	367.045	245.082	403.473	207.564	709.311	388.691	279.566	202.144	357.373
ENSG00000213024	NUP62	564.842	910.705	724.999	576.539	587.356	996.57	417.005	944.501	415.917	461.276	423.428	907.259	474.706	987.303	470.249	417.492	512.831	694.093	485.518	947.503	537.055	485.102	507.872	865.974
ENSG00000117228	GBP1	1637.93	8063.93	4081.78	2539.01	1357.54	3781.86	1107.8	6197.6	1693.75	2340.39	671.874	3026.36	2654.14	7392.93	2008.42	1561.25	1049.75	3059	1799.96	7218.15	2594.65	2146.88	1026.39	3289.07
ENSG00000179295	PTPN11	961.024	2097.05	1277.83	1107.44	1226.2	2321.5	1141.5	2235.36	1573.43	1376.36	1303.68	2206.58	1208.96	2268.79	2009.43	1173.33	1347.24	1576.94	1103.83	2200.4	1620.23	1219.04	1292.37	2035.01
ENSG00000163412	EIF4E3	545.599	1585.4	794.103	453.593	613.624	1445.03	786.623	2294.31	1302.72	861.159	857.542	1593.64	1072.79	2235.09	1721.21	975.018	985.996	1398.17	801.671	2038.27	1272.68	763.257	819.054	1478.95
ENSG00000106785	TRIM14	276.195	486.43	447.415	316.677	246.921	465.066	268.526	576.035	567.348	412.327	232.418	665.323	150.461	377.069	366.086	213.095	158.666	165.783	231.728	479.845	460.283	314.033	212.668	432.057
ENSG00000108424	KPNB1	2356.71	5441.71	2891.8	3054.07	2661.49	4979.02	2500.98	5870.89	3164.49	2808.31	2644.75	4920.8	2674.45	5133.25	3017.68	3094.66	2732.74	4753.78	2510.71	5481.95	3024.66	2985.68	2679.66	4884.53
ENSG00000196396	PTPN1	845.565	2582.58	1214.58	1066.46	734.458	1809.16	785.57	2129.73	1026.83	963.203	780.069	1664.39	904.273	2383.55	968.813	1124.62	834.413	1482.06	845.136	2365.29	1070.07	1051.43	782.98	1651.87
ENSG00000159128	IFNGR2	5778.59	9216.04	6980.61	5049.14	4712.51	8653.55	4121.61	10523.4	5606.06	4578.74	3317.96	8439.67	4751.57	10069.8	4876.43	4989.9	4633.9	11869.5	4883.92	9936.4	5821.03	4872.59	4221.46	9654.23
ENSG00000186432	KPNA4	1014.23	2467.28	1286.02	1259.26	1288.19	2447.98	1137.29	3863.98	1385.7	1330.73	1218.19	2456.08	1175.1	2614.89	1439.06	1202.03	1238.16	1732.73	1108.87	2982.05	1370.26	1264.01	1248.18	2212.27
ENSG00000175354	PTPN2	1337.96	3535.62	1531.99	1388.72	1178.91	2761.01	1384.75	3914.34	1476.97	1374.7	1327.72	2653.19	1634.01	3612.22	1415.8	1521.24	1453.49	3409.54	1452.24	3687.39	1474.92	1428.22	1320.04	2941.25
ENSG00000026508	CD44	4698.71	13586.7	6218.13	5346.26	6451.46	11041.5	5149.38	20954.7	6758.39	7757.89	5976.08	12648.2	5240.57	13284.9	6946.53	5380.43	4761.4	7561.11	5029.56	15942.1	6641.02	6161.53	5729.64	10416.9
ENSG00000160710	ADAR	2707.62	8584.59	3391.92	3227.31	3050.26	6905.72	2267.2	8214.33	3171.75	2924.45	2444.39	6031.11	2544.3	8032.31	3676.03	2785.02	2453.66	3109.93	2506.37	8277.08	3413.23	2978.93	2649.44	5348.92
ENSG00000125347	IRF1	5518.24	16200.8	9633.47	7478.24	7484.32	12552.9	5794.89	13542.3	7850.56	7562.1	5041.06	13425.8	5409.09	17318.8	8967.09	4855.96	5243.06	10646.1	5574.08	15687.3	8817.04	6632.1	5922.82	12208.3
ENSG00000159110	IFNAR2	207.146	386.442	323.263	291.529	223.805	562.168	239.041	590.774	453.256	384.12	221.732	548.136	279.106	619.341	488.452	422.711	243.666	556.273	241.764	532.185	421.657	366.12	229.734	555.525
ENSG00000075151	EIF4G3	644.078	1956.53	983.844	529.037	769.132	1911.37	880.344	1956.55	1259.16	673.662	810.791	1850.7	636.452	1778.78	953.644	497.512	674.331	1228.39	720.291	1897.29	1065.55	566.737	751.418	1663.49
ENSG00000169403	PTAFR	2877.41	8410.73	5429.88	2680.58	3099.64	6274.56	2154.53	8574.2	4605.16	2425.02	2468.44	7023.7	2622.54	8597.91	4205.94	2480.6	3013.24	5985.17	2551.49	8527.61	4747	2528.73	2860.44	6427.81
ENSG00000142166	IFNAR1	768.592	2451.97	1097.45	981.699	1309.2	2546.36	782.411	3513.94	1245.68	1056.12	922.993	2327.55	926.09	3037.5	1465.36	1008.94	927.913	1536.99	825.698	3001.14	1269.5	1015.59	1053.37	2136.97
ENSG00000121060	TRIM25	846.697	5630.88	911.227	854.097	1288.19	2371.33	786.623	7062.26	1127.44	1056.95	953.714	2698.02	801.96	4483.85	1299.5	800.193	876.913	1273.34	811.76	5725.66	1112.72	903.747	1039.61	2114.23
ENSG00000114867	EIF4G1	1694.53	4114.84	3109.65	1619.71	2063.63	4593.17	1664.86	4650.04	2674.94	2009.37	1928.8	4805.77	1534.71	4848.17	2261.24	1534.28	1851.58	3348.62	1631.36	4537.68	2681.94	1721.12	1948	4249.19
ENSG00000090339	ICAM1	469.758	2812.29	1070.52	494.575	623.081	1367.09	402.262	2828.59	651.361	518.52	470.179	1455.39	493.514	2819.82	945.554	440.976	551.081	815.933	455.178	2820.23	889.143	484.691	548.113	1212.81
ENSG00000185201	IFITM2	192.431	1820.51	368.941	287.804	153.406	774.258	113.729	1593	319.457	209.897	129.566	472.531	128.645	1206.8	267.991	296.593	100.583	178.766	144.935	1540.1	318.797	264.765	127.852	475.185
ENSG00000184557	SOCS3	1785.08	10815	1699.47	1093.47	1589.75	5562.9	1256.28	15132.9	2615.82	1348.98	1434.58	5945.79	1417.35	6525.85	1589.74	962.841	828.747	3616.27	1486.24	10824.6	1968.34	1135.1	1284.36	5041.65
ENSG00000120738	EGR1	373.543	711.629	668.78	102.454	189.131	1060.45	117.941	745.529	539.343	61.3928	125.559	719.327	150.461	408.947	306.42	113.941	191.249	460.398	213.982	622.035	504.848	92.5959	168.646	746.726
ENSG00000198019	FCGR1B	261.48	1206.17	633.642	222.605	198.587	657.992	112.676	857.297	478.149	208.238	78.8083	599.439	295.657	1036.49	391.368	184.392	144.499	1132.52	223.271	1033.32	501.053	205.079	140.632	796.65
ENSG00000163932	PRKCD	246.765	1569.19	227.221	328.785	522.211	1589.4	280.109	1849.7	391.024	443.024	351.298	1475.92	259.546	1758.75	1257.03	303.552	262.082	322.578	262.14	1725.88	625.092	358.454	378.53	1129.3
ENSG00000150337	FCGR1A	493.529	2110.57	1250.89	424.72	335.182	1714.61	224.298	1778.46	946.963	385.779	145.595	1591.48	550.689	2155.85	696.777	320.077	246.499	2852.27	422.839	2014.96	964.876	376.859	242.425	2052.79
ENSG00000136068	FLNB	132.438	605.335	1036.55	256.136	140.797	741.039	215.874	899.057	1101.51	411.498	213.718	1221.02	182.058	1300.62	808.019	455.762	186.999	860.874	176.79	935.003	982.025	374.465	180.505	940.978

## Sheet: Supplementary_table_3
Supplementary Table 3. Response Difference (in log2(Fold Change) between the first and second LPS challenge
Ensemble ID	Gene Symbol	Day 0	4 hours	Day 7	Day 7 + 4h	Trend	log2(first response)	log2(second response)	FC Difference	Cluster
ENSG00000162747	FCGR3B	24.5539	4191.01	149.014	983.907	Up	7.35795	2.71489	-4.64306	Tolerized
ENSG00000162551	ALPL	0.247946	922.453	5.43713	191.55	Up	9.53134	4.90267	-4.62867	Tolerized
ENSG00000164070	HSPA4L	3.68342	124.791	5.07003	8.00339	Up	4.74733	0.568765	-4.17856	Tolerized
ENSG00000163464	CXCR1	6.09489	1036.29	19.0871	223.603	Up	7.19182	3.48304	-3.70878	Tolerized
ENSG00000115009	CCL20	1.18489	198.74	1.65806	18.0598	Up	6.51442	2.84209	-3.67233	Tolerized
ENSG00000102837	OLFM4	11.4428	851.426	24.5589	145.223	Up	6.09819	2.51627	-3.58191	Tolerized
ENSG00000100985	MMP9	12.4182	7775.98	29.7584	1521.79	Up	9.17887	5.6296	-3.54928	Tolerized
ENSG00000115590	IL1R2	29.296	6499.7	50.573	951.801	Up	7.74532	4.20749	-3.53784	Tolerized
ENSG00000163959	SLC51A	0.495892	155.18	1.59178	22.6026	Up	6.70605	3.18693	-3.51913	Tolerized
ENSG00000050730	TNIP3	1.03349	837.992	3.31611	160.158	Up	8.68855	5.2226	-3.46595	Tolerized
ENSG00000079385	CEACAM1	1.43283	1668.31	4.03298	331.89	Up	9.4224	6.04749	-3.37491	Tolerized
ENSG00000118113	MMP8	28.1791	2943.24	48.0911	499.961	Up	6.65681	3.35116	-3.30565	Tolerized
ENSG00000204936	CD177	3.62523	3225.15	4.60707	400.11	Up	9.44607	6.16061	-3.28546	Tolerized
ENSG00000133048	CHI3L1	6.83873	426.953	17.783	112.404	Up	5.77069	2.59398	-3.17671	Tolerized
ENSG00000125462	C1orf61	0.618195	111.874	6.10708	54.1348	Up	6.12419	2.95563	-3.16855	Tolerized
ENSG00000096006	CRISP3	19.3893	1555.95	28.0373	257.708	Up	6.25477	3.15534	-3.09943	Tolerized
ENSG00000275302	CCL4	75.4392	3149.83	193.783	975.33	Up	5.36527	2.3255	-3.03978	Tolerized
ENSG00000113303	BTNL8	2.79152	294.539	5.53299	61.8889	Up	6.28443	3.26699	-3.01744	Tolerized
ENSG00000167434	CA4	0.247946	99.6711	2.09552	30.0238	Up	6.33395	3.32512	-3.00883	Tolerized
ENSG00000064270	ATP2C2	0.740497	998.556	0.462962	110.49	Up	9.16564	6.25188	-2.91376	Tolerized
ENSG00000135083	CCNJL	1.77733	212.236	4.21654	53.96	Up	6.26261	3.39722	-2.86539	Tolerized
ENSG00000148346	LCN2	13.6996	446.729	21.5497	94.2106	Up	4.92878	2.07801	-2.85077	Tolerized
ENSG00000054793	ATP9A	22.9534	1007.59	37.443	223.543	Up	5.39596	2.5462	-2.84976	Tolerized
ENSG00000173535	TNFRSF10C	36.8305	736.673	65.1919	178.939	Up	4.28536	1.44278	-2.84258	Tolerized
ENSG00000115607	IL18RAP	55.8829	3257.36	64.269	522.383	Up	5.84001	3.00339	-2.83661	Tolerized
ENSG00000138772	ANXA3	40.3622	8677.2	50.7801	1599.97	Up	7.71294	4.95041	-2.76253	Tolerized
ENSG00000182885	ADGRG3	3.13936	2406.54	6.75359	672.908	Up	9.18393	6.44154	-2.74239	Tolerized
ENSG00000186583	SPATC1	1.80308	95.3834	3.50375	22.2907	Up	5.1037	2.37056	-2.73314	Tolerized
ENSG00000179299	NSUN7	14.1765	225.03	21.8455	54.1968	Up	3.89661	1.27267	-2.62393	Tolerized
ENSG00000118503	TNFAIP3	868.694	14245.4	1370.73	3690.47	Up	4.03394	1.4282	-2.60574	Tolerized
ENSG00000166592	RRAD	5.28671	125.155	8.04862	28.9015	Up	4.32675	1.72445	-2.6023	Tolerized
ENSG00000105711	SCN1B	4.41746	171.332	7.92318	46.3773	Up	4.99143	2.40857	-2.58286	Tolerized
ENSG00000164142	FAM160A1	4.21174	160.3	7.67041	44.0444	Up	4.95184	2.37718	-2.57466	Tolerized
ENSG00000123836	PFKFB2	567.959	4089.88	568.286	692.678	Up	2.84602	0.285113	-2.5609	Tolerized
ENSG00000180871	CXCR2	73.2909	2012.03	124.835	593.986	Up	4.76004	2.24132	-2.51872	Tolerized
ENSG00000002726	AOC1	4.63297	192.98	5.99595	42.428	Up	5.10587	2.63403	-2.47183	Tolerized
ENSG00000118520	ARG1	12.1674	1130.38	16.3686	271.554	Up	6.42498	3.97199	-2.45298	Tolerized
ENSG00000196549	MME	31.6308	1468.23	75.3073	636.265	Up	5.49268	3.062	-2.43068	Tolerized
ENSG00000101187	SLCO4A1	1.30719	125.359	4.05849	50.496	Up	5.77524	3.34768	-2.42756	Tolerized
ENSG00000012223	LTF	183.08	3920.13	273.56	1091.45	Up	4.41286	1.99237	-2.42049	Tolerized
ENSG00000008516	MMP25	88.9647	1533.57	114.138	366.156	Up	4.09234	1.67303	-2.41931	Tolerized
ENSG00000174944	P2RY14	35.926	326.852	39.8152	67.2227	Up	3.15034	0.741146	-2.40919	Tolerized
ENSG00000272398	CD24	31.6364	294.11	44.8575	78.1948	Up	3.1767	0.788248	-2.38845	Tolerized
ENSG00000073737	DHRS9	279.392	913.117	222.346	140.714	Up	1.70493	-0.656299	-2.36123	Tolerized
ENSG00000134827	TCN1	21.4302	383.63	27.3856	95.9472	Up	4.09996	1.77204	-2.32792	Tolerized
ENSG00000154099	DNAAF1	34.599	218.949	61.5552	79.499	Up	2.62726	0.36384	-2.26342	Tolerized
ENSG00000204389	HSPA1A	636.431	12818.6	663.156	2788.98	Up	4.32994	2.07066	-2.25928	Tolerized
ENSG00000276070	CCL4L2	39.4972	313.728	78.7654	128.498	Up	2.95821	0.699098	-2.25911	Tolerized
ENSG00000257743	MGAM2	0.592443	95.4016	1.38273	29.5634	Up	5.91974	3.68112	-2.23863	Tolerized
ENSG00000257335	MGAM	95.7118	9286.3	161.322	3341.64	Up	6.58542	4.36406	-2.22136	Tolerized
ENSG00000164236	ANKRD33B	9.05043	345.093	14.5146	113.769	Up	5.10583	2.88703	-2.2188	Tolerized
ENSG00000008438	PGLYRP1	6.24295	829.651	5.25974	156.012	Up	6.84152	4.64863	-2.19289	Tolerized
ENSG00000182782	HCAR2	74.7581	1286.34	79.8399	299.785	Up	4.08684	1.89559	-2.19125	Tolerized
ENSG00000106258	CYP3A5	0	63.1838	0.691364	22.9141	Up	6.00414	3.8216	-2.18254	Tolerized
ENSG00000106211	HSPB1	3.89247	435.747	3.6618	90.9616	Up	6.48009	4.30207	-2.17802	Tolerized
ENSG00000167536	DHRS13	44.4874	610.085	49.536	149.026	Up	3.74784	1.56983	-2.17801	Tolerized
ENSG00000099998	GGT5	0.866141	148.313	1.84569	50.854	Up	6.32214	4.18761	-2.13453	Tolerized
ENSG00000071242	RPS6KA2	39.097	113.293	52.8767	34.361	Up	1.51117	-0.607505	-2.11868	Tolerized
ENSG00000170525	PFKFB3	607.801	12639.2	642.573	3114.2	Up	4.37591	2.27515	-2.10076	Tolerized
ENSG00000112195	TREML2	51.2425	790.387	73.3641	263.036	Up	3.92109	1.82806	-2.09303	Tolerized
ENSG00000170989	S1PR1	97.9661	446.133	89.517	95.157	Up	2.1757	0.0872043	-2.08849	Tolerized
ENSG00000176597	B3GNT5	257.264	2996.14	294.858	812.466	Up	3.53667	1.45918	-2.07749	Tolerized
ENSG00000119121	TRPM6	5.63144	983.045	6.93714	278.481	Up	7.21326	5.13798	-2.07527	Tolerized
ENSG00000186529	CYP4F3	59.8699	2377.75	98.2428	927.916	Up	5.28833	3.22651	-2.06182	Tolerized
ENSG00000125968	ID1	27.1322	63.5059	56.8649	31.1946	Up	1.19721	-0.845868	-2.04308	Tolerized
ENSG00000166147	FBN1	9.97475	88.937	6.27128	13.5302	Up	3.03473	0.998769	-2.03596	Tolerized
ENSG00000111261	MANSC1	8.27157	129.939	8.34538	31.2456	Up	3.81994	1.78678	-2.03317	Tolerized
ENSG00000255398	HCAR3	94.8872	1661.02	99.5377	431.996	Up	4.11545	2.10662	-2.00884	Tolerized
ENSG00000115604	IL18R1	41.5674	2185.44	32.4119	425.426	Up	5.68269	3.67386	-2.00883	Tolerized
ENSG00000123689	G0S2	298.189	7889.65	544.918	3617.89	Up	4.72102	2.72879	-1.99222	Tolerized
ENSG00000108244	KRT23	59.6522	852.427	69.0627	250.426	Up	3.81464	1.84341	-1.97122	Tolerized
ENSG00000148154	UGCG	513.277	4693.54	538.999	1287.22	Up	3.19037	1.25435	-1.93602	Tolerized
ENSG00000159496	RGL4	43.1246	2597.81	32.0733	511.017	Up	5.88012	3.95245	-1.92767	Tolerized
ENSG00000188897	AC099489.1	8.96367	76.6989	13.0718	28.121	Up	2.96314	1.04925	-1.91389	Tolerized
ENSG00000069399	BCL3	73.1107	645.42	100.715	235.422	Up	3.12472	1.21683	-1.90789	Tolerized
ENSG00000185052	SLC24A3	4.5431	87.9054	8.14248	38.3191	Up	4.00351	2.10457	-1.89893	Tolerized
ENSG00000170956	CEACAM3	31.3604	904.229	35.988	278.744	Up	4.80598	2.91898	-1.887	Tolerized
ENSG00000110693	SOX6	12.7661	64.3729	11.4688	15.1055	Up	2.24758	0.369227	-1.87835	Tolerized
ENSG00000105205	CLC	115.533	539.539	100.267	127.341	Up	2.21366	0.341818	-1.87184	Tolerized
ENSG00000102010	BMX	6.4201	434.923	6.8046	124.486	Up	5.87649	4.00706	-1.86943	Tolerized
ENSG00000167680	SEMA6B	10.6347	520.039	16.2911	212.785	Up	5.48489	3.62806	-1.85683	Tolerized
ENSG00000152784	PRDM8	14.186	160.414	20.2669	61.7274	Up	3.40996	1.56048	-1.84947	Tolerized
ENSG00000163421	PROK2	140.195	3041.57	166.819	1019.23	Up	4.42953	2.60391	-1.82562	Tolerized
ENSG00000111837	MAK	40.5819	99.8347	53.5343	36.3682	Up	1.27797	-0.545351	-1.82332	Tolerized
ENSG00000035664	DAPK2	19.4892	223.908	30.046	96.0946	Up	3.4564	1.64498	-1.81142	Tolerized
ENSG00000116667	C1orf21	33.3986	172.252	37.43	54.3341	Up	2.33245	0.525935	-1.80652	Tolerized
ENSG00000196781	TLE1	19.7049	155.446	29.0518	64.0942	Up	2.91762	1.11508	-1.80254	Tolerized
ENSG00000121060	TRIM25	798.596	5594.31	1022.73	2073.75	Up	2.80687	1.01911	-1.78777	Tolerized
ENSG00000124772	CPNE5	23.0207	160.403	25.1707	49.9473	Up	2.74832	0.961049	-1.78727	Tolerized
ENSG00000168421	RHOH	109.421	572.795	107.083	161.896	Up	2.37752	0.591817	-1.7857	Tolerized
ENSG00000214456	PLIN5	8.98297	213.315	12.4997	83.2993	Up	4.42412	2.64259	-1.78153	Tolerized
ENSG00000173281	PPP1R3B	147.959	1700.06	182.153	608.428	Up	3.51345	1.7344	-1.77904	Tolerized
ENSG00000167676	PLIN4	1.30719	243.527	1.38889	73.2803	Up	6.72771	4.95857	-1.76914	Tolerized
ENSG00000009694	TENM1	29.9507	417.131	30.5724	124.931	Up	3.75591	1.99589	-1.76002	Tolerized
ENSG00000151929	BAG3	16.2144	148.555	20.79	54.9082	Up	3.11899	1.35939	-1.75959	Tolerized
ENSG00000136689	IL1RN	179.201	4359.17	190.394	1376.06	Up	4.59671	2.84698	-1.74973	Tolerized
ENSG00000004478	FKBP4	499.571	4796.85	476.953	1361.31	Up	3.26074	1.51112	-1.74962	Tolerized
ENSG00000106415	GLCCI1	53.6761	180.845	70.9156	70.1583	Up	1.73373	-0.0152731	-1.749	Tolerized
ENSG00000222009	BTBD19	38.2628	412.175	52.0619	165.71	Up	3.39552	1.65159	-1.74393	Tolerized
ENSG00000197329	PELI1	1861.67	7227.21	2200.91	2563	Up	1.95627	0.219646	-1.73662	Tolerized
ENSG00000114737	CISH	24.4344	188.559	32.995	75.1243	Up	2.8978	1.16303	-1.73476	Tolerized
ENSG00000145491	ROPN1L	5.97905	136.82	5.584	38.8842	Up	4.30361	2.59878	-1.70483	Tolerized
ENSG00000089351	GRAMD1A	187.6	1756.12	279.322	800.972	Up	3.21982	1.51646	-1.70335	Tolerized
ENSG00000123610	TNFAIP6	88.7807	5726.89	141.146	2787.59	Up	5.99545	4.29409	-1.70136	Tolerized
ENSG00000116991	SIPA1L2	200.21	2050.32	228.162	717.671	Up	3.34978	1.64896	-1.70082	Tolerized
ENSG00000111266	DUSP16	76.8	486.894	73.9776	144.428	Up	2.64872	0.955774	-1.69295	Tolerized
ENSG00000079215	SLC1A3	64.4502	1842.41	76.1998	673.543	Up	4.81584	3.12724	-1.6886	Tolerized
ENSG00000110080	ST3GAL4	86.4978	276.206	88.7574	87.6826	Up	1.66364	-0.0173795	-1.68102	Tolerized
ENSG00000116717	GADD45A	89.8851	644.793	101.33	226.117	Up	2.82895	1.15021	-1.67874	Tolerized
ENSG00000163739	CXCL1	24.3508	602.75	47.6689	362.699	Up	4.57385	2.90167	-1.67217	Tolerized
ENSG00000164120	HPGD	61.41	234.205	58.1577	69.1161	Up	1.91407	0.245178	-1.66889	Tolerized
ENSG00000213347	MXD3	207.854	727.115	183.322	201.182	Up	1.80167	0.133429	-1.66824	Tolerized
ENSG00000140443	IGF1R	106.957	535.691	137.388	216.09	Up	2.31364	0.649575	-1.66406	Tolerized
ENSG00000096384	HSP90AB1	2174.75	26060.9	2694.58	10246.2	Up	3.58236	1.92656	-1.6558	Tolerized
ENSG00000148516	ZEB1	69.5459	215.908	70.9868	69.469	Up	1.62045	-0.0307429	-1.65119	Tolerized
ENSG00000085063	CD59	162.594	1171.42	157.436	363.062	Up	2.8413	1.20028	-1.64102	Tolerized
ENSG00000130766	SESN2	60.4183	303.106	62.0603	100.017	Up	2.30783	0.679791	-1.62804	Tolerized
ENSG00000077150	NFKB2	616.809	2369.03	880.75	1094.97	Up	1.93967	0.313768	-1.6259	Tolerized
ENSG00000137801	THBS1	728.577	25864.2	902.493	10384.7	Up	5.14781	3.52294	-1.62487	Tolerized
ENSG00000184588	PDE4B	619.582	2468.67	739.107	963.474	Up	1.99262	0.382009	-1.61061	Tolerized
ENSG00000179869	ABCA13	29.1905	350.748	40.3239	156.97	Up	3.54238	1.9346	-1.60778	Tolerized
ENSG00000120694	HSPH1	609.812	9382.01	598.906	3035.1	Up	3.94125	2.33941	-1.60184	Tolerized
ENSG00000100906	NFKBIA	7603.14	26161.2	9221.56	10473.1	Up	1.78262	0.183591	-1.59903	Tolerized
ENSG00000111331	OAS3	518.992	1577.38	494.815	502.747	Up	1.60188	0.0228969	-1.57899	Semi-Tolerized
ENSG00000176788	BASP1	303.483	4588.45	306.935	1552.92	Up	3.91389	2.33522	-1.57867	Semi-Tolerized
ENSG00000171236	LRG1	58.6758	4011.62	54.6673	1257.88	Up	6.07125	4.49917	-1.57209	Semi-Tolerized
ENSG00000196141	SPATS2L	86.7901	546.772	69.906	147.952	Up	2.64145	1.07086	-1.57058	Semi-Tolerized
ENSG00000147168	IL2RG	13.8029	109.91	18.9801	49.7937	Up	2.90544	1.34609	-1.55935	Semi-Tolerized
ENSG00000163993	S100P	100.612	2738.93	93.1296	871.618	Up	4.753	3.21263	-1.54037	Semi-Tolerized
ENSG00000148175	STOM	931.462	11354.5	850.014	3566.36	Up	3.6062	2.0676	-1.5386	Semi-Tolerized
ENSG00000227507	LTB	248.283	751.873	235.618	246.371	Up	1.59462	0.0641134	-1.53051	Semi-Tolerized
ENSG00000168209	DDIT4	471.581	1300.63	664.028	634.87	Up	1.46169	-0.0646823	-1.52637	Semi-Tolerized
ENSG00000177575	CD163	1511.74	18787.8	2432.02	10490.8	Up	3.63464	2.10844	-1.5262	Semi-Tolerized
ENSG00000112137	PHACTR1	214.766	758.951	256.9	314.418	Up	1.81644	0.290452	-1.52598	Semi-Tolerized
ENSG00000188215	DCUN1D3	158.647	872.105	170.493	326.86	Up	2.45127	0.934928	-1.51634	Semi-Tolerized
ENSG00000115594	IL1R1	46.8315	250.561	58.7961	108.937	Up	2.39487	0.878551	-1.51632	Semi-Tolerized
ENSG00000100024	UPB1	3.16511	102.339	8.4565	81.0731	Up	4.63288	3.11753	-1.51535	Semi-Tolerized
ENSG00000169891	REPS2	276.065	827.037	311.489	326.472	Up	1.57947	0.0675679	-1.5119	Semi-Tolerized
ENSG00000185201	IFITM2	142.547	1504.98	125.773	465.78	Up	3.39111	1.88049	-1.51062	Semi-Tolerized
ENSG00000182541	LIMK2	375.928	7410.21	390.554	2707.21	Up	4.29735	2.79006	-1.50729	Semi-Tolerized
ENSG00000156711	MAPK13	28.0117	201.416	51.7661	129.449	Up	2.80261	1.3058	-1.49681	Semi-Tolerized
ENSG00000147454	SLC25A37	877.518	7367.1	1015.58	3040.01	Up	3.06815	1.58082	-1.48733	Semi-Tolerized
ENSG00000157551	KCNJ15	99.3671	2076.07	117.889	878.257	Up	4.37119	2.88667	-1.48452	Semi-Tolerized
ENSG00000096060	FKBP5	1080.78	7224.4	2041.53	4881.91	Up	2.73966	1.25738	-1.48228	Semi-Tolerized
ENSG00000143545	RAB13	27.2875	214.182	35.4201	98.3677	Up	2.92732	1.44804	-1.47928	Semi-Tolerized
ENSG00000080824	HSP90AA1	2523.84	26878	3074.02	11742.6	Up	3.41222	1.9332	-1.47901	Semi-Tolerized
ENSG00000101236	RNF24	177.832	1577.66	249.735	793.697	Up	3.14203	1.66424	-1.47778	Semi-Tolerized
ENSG00000090339	ICAM1	447.904	2754.78	539.067	1189.61	Up	2.61798	1.14049	-1.47749	Semi-Tolerized
ENSG00000108691	CCL2	13.8766	839.977	14.9236	322.434	Up	5.82095	4.34423	-1.47672	Semi-Tolerized
ENSG00000165572	KBTBD6	96.1895	285.231	112.123	118.908	Up	1.55831	0.084029	-1.47428	Semi-Tolerized
ENSG00000099860	GADD45B	754.707	2163.69	702.494	728.95	Up	1.51826	0.0532595	-1.465	Semi-Tolerized
ENSG00000173530	TNFRSF10D	298.729	1409.17	311.091	531.82	Up	2.23414	0.771681	-1.46245	Semi-Tolerized
ENSG00000166920	C15orf48	8.32953	347.058	10.1626	151.363	Up	5.22138	3.77077	-1.45061	Semi-Tolerized
ENSG00000196083	IL1RAP	367.475	3740.84	402.686	1504.55	Up	3.34411	1.89899	-1.44512	Semi-Tolerized
ENSG00000117090	SLAMF1	26.3891	237.038	27.7721	90.8993	Up	3.11951	1.67539	-1.44413	Semi-Tolerized
ENSG00000125430	HS3ST3B1	45.5204	271.657	40.5145	88.4654	Up	2.55115	1.10771	-1.44344	Semi-Tolerized
ENSG00000177675	CD163L1	20.1975	116.328	22.4278	46.9913	Up	2.46858	1.03455	-1.43403	Semi-Tolerized
ENSG00000173926	MARCH3	16.8776	169.741	15.6089	58.0434	Up	3.25559	1.82982	-1.42576	Semi-Tolerized
ENSG00000183019	MCEMP1	87.9365	2859.56	162.414	1961.01	Up	5.00738	3.58573	-1.42165	Semi-Tolerized
ENSG00000143797	MBOAT2	397.982	1173.01	375.547	413.584	Up	1.55705	0.138836	-1.41821	Semi-Tolerized
ENSG00000204160	ZDHHC18	321.099	1938.38	294.049	664.221	Up	2.59001	1.17288	-1.41714	Semi-Tolerized
ENSG00000125538	IL1B	1720.53	7082.83	2357.93	3642.63	Up	2.04084	0.627243	-1.4136	Semi-Tolerized
ENSG00000109321	AREG	52.7433	205.576	64.5034	93.5875	Up	1.94252	0.530079	-1.41244	Semi-Tolerized
ENSG00000165030	NFIL3	540.06	3945.55	655.32	1800.88	Up	2.86673	1.45703	-1.4097	Semi-Tolerized
ENSG00000140932	CMTM2	56.2898	308.095	67.1852	137.69	Up	2.4317	1.02433	-1.40736	Semi-Tolerized
ENSG00000086544	ITPKC	168.726	556.352	188.16	233.304	Up	1.71538	0.308775	-1.4066	Semi-Tolerized
ENSG00000163235	TGFA	34.3613	427.137	33.611	157.672	Up	3.59783	2.19674	-1.40109	Semi-Tolerized
ENSG00000057657	PRDM1	109.045	256.2	135.844	120.214	Up	1.2248	-0.174982	-1.39978	Semi-Tolerized
ENSG00000157557	ETS2	1196.38	8629.13	1404.48	3845.8	Up	2.8495	1.4526	-1.3969	Semi-Tolerized
ENSG00000099985	OSM	233.549	1595.68	246.534	639.013	Up	2.76712	1.37047	-1.39664	Semi-Tolerized
ENSG00000064547	LPAR2	108.843	330.22	142.126	163.096	Up	1.59234	0.197261	-1.39508	Semi-Tolerized
ENSG00000163874	ZC3H12A	99.2813	275.398	115.035	120.991	Up	1.46269	0.0722169	-1.39048	Semi-Tolerized
ENSG00000117525	F3	5.57971	174.774	6.92188	79.8714	Up	4.73955	3.35172	-1.38784	Semi-Tolerized
ENSG00000166523	CLEC4E	2389.79	10152.8	2676.93	4358.82	Up	2.08647	0.703153	-1.38331	Semi-Tolerized
ENSG00000164047	CAMP	65.7746	501.777	72.0658	210.186	Up	2.91255	1.53125	-1.3813	Semi-Tolerized
ENSG00000116016	EPAS1	6.85469	127.786	5.59926	40.7434	Up	4.03528	2.66117	-1.37411	Semi-Tolerized
ENSG00000162433	AK4	25.0171	324.751	30.2908	150.524	Up	3.64624	2.27573	-1.37051	Semi-Tolerized
ENSG00000185885	IFITM1	86.1041	301.466	61.3626	82.8418	Up	1.79596	0.426988	-1.36897	Semi-Tolerized
ENSG00000130589	HELZ2	508.581	2900.9	544.834	1206.84	Up	2.50961	1.14589	-1.36372	Semi-Tolerized
ENSG00000054654	SYNE2	541.694	2565	490.277	902.928	Up	2.24131	0.879672	-1.36164	Semi-Tolerized
ENSG00000173846	PLK3	417.156	2938.91	592.081	1628.27	Up	2.81366	1.45793	-1.35573	Semi-Tolerized
ENSG00000228278	ORM2	1.82883	84.5712	1.61729	29.9442	Up	4.91885	3.56352	-1.35532	Semi-Tolerized
ENSG00000136244	IL6	6.391	135.902	9.7923	77.2786	Up	4.21123	2.85861	-1.35261	Semi-Tolerized
ENSG00000126262	FFAR2	299.77	12281.7	210.357	3379.07	Up	5.35182	3.9993	-1.35252	Semi-Tolerized
ENSG00000147408	CSGALNACT1	77.295	690.415	120.467	420.383	Up	3.14256	1.79456	-1.348	Semi-Tolerized
ENSG00000114626	ABTB1	179.858	368.352	247.113	199.384	Up	1.03014	-0.308232	-1.33837	Semi-Tolerized
ENSG00000107331	ABCA2	66.4452	231.204	79.9992	109.339	Up	1.78361	0.445959	-1.33765	Semi-Tolerized
ENSG00000010818	HIVEP2	220.957	1747.41	234.855	735.725	Up	2.9777	1.64323	-1.33447	Semi-Tolerized
ENSG00000128512	DOCK4	122.228	753.213	142.553	347.801	Up	2.61364	1.28082	-1.33282	Semi-Tolerized
ENSG00000112096	SOD2	8700.6	110771	9873.95	50077.8	Up	3.67016	2.34236	-1.32781	Semi-Tolerized
ENSG00000077238	IL4R	778.475	5848.99	897.655	2687.69	Up	2.90786	1.58106	-1.32679	Semi-Tolerized
ENSG00000185219	ZNF445	320.133	1259.26	405.532	636.952	Up	1.97248	0.650081	-1.3224	Semi-Tolerized
ENSG00000196663	TECPR2	210.372	1118.3	236.198	501.497	Up	2.40474	1.08302	-1.32171	Semi-Tolerized
ENSG00000055332	EIF2AK2	887.268	3417.35	913.386	1414.83	Up	1.94423	0.630778	-1.31345	Semi-Tolerized
ENSG00000163754	GYG1	528.16	5659.4	526.33	2270.24	Up	3.41913	2.1067	-1.31242	Semi-Tolerized
ENSG00000158714	SLAMF8	21.1349	122.129	25.7051	58.936	Up	2.47577	1.16631	-1.30947	Semi-Tolerized
ENSG00000169180	XPO6	1456.42	8834.25	1529.15	3744.85	Up	2.59986	1.29162	-1.30823	Semi-Tolerized
ENSG00000120217	CD274	34.2064	521.598	28.7225	177.945	Up	3.89179	2.58989	-1.30191	Semi-Tolerized
ENSG00000125733	TRIP10	24.1831	61.5203	30.5468	30.8018	Up	1.31187	0.0116122	-1.30026	Semi-Tolerized
ENSG00000140403	DNAJA4	85.661	1177.6	84.0292	469.029	Up	3.76554	2.46672	-1.29882	Semi-Tolerized
ENSG00000102543	CDADC1	176.01	544.264	178.785	224.35	Up	1.62312	0.325897	-1.29722	Semi-Tolerized
ENSG00000084731	KIF3C	11.7812	83.0276	19.0912	52.9058	Up	2.71684	1.42388	-1.29296	Semi-Tolerized
ENSG00000196358	NTNG2	99.4047	508.802	84.8284	177.604	Up	2.34411	1.05724	-1.28687	Semi-Tolerized
ENSG00000102554	KLF5	21.1276	148.102	39.3744	111.262	Up	2.75238	1.47536	-1.27702	Semi-Tolerized
ENSG00000140859	KIFC3	19.9688	354.608	29.1069	210.134	Up	4.08397	2.80999	-1.27398	Semi-Tolerized
ENSG00000134070	IRAK2	49.8027	748.104	41.2355	256.554	Up	3.88219	2.60835	-1.27384	Semi-Tolerized
ENSG00000131018	SYNE1	1687.73	12969.5	2318.46	7380.61	Up	2.94122	1.67014	-1.27107	Semi-Tolerized
ENSG00000155744	FAM126B	615.052	3707.56	766.985	1916.36	Up	2.58974	1.31997	-1.26977	Semi-Tolerized
ENSG00000100014	SPECC1L	147.379	506.712	156.786	225.128	Up	1.77472	0.519167	-1.25555	Semi-Tolerized
ENSG00000179918	SEPHS2	88.9618	614.616	140.679	405.5	Up	2.77465	1.52063	-1.25402	Semi-Tolerized
ENSG00000169245	CXCL10	285.875	735.227	203.237	218.885	Up	1.35973	0.106505	-1.25322	Semi-Tolerized
ENSG00000229314	ORM1	16.9739	1014.23	11.896	306.319	Up	5.81976	4.57474	-1.24502	Semi-Tolerized
ENSG00000133063	CHIT1	47.665	119.522	38.4292	40.5489	Up	1.30835	0.0755458	-1.2328	Semi-Tolerized
ENSG00000125744	RTN2	16.279	96.6909	21.457	53.2144	Up	2.4992	1.27151	-1.22769	Semi-Tolerized
ENSG00000137393	RNF144B	2990.3	6204.39	3195.27	2834.73	Up	1.05275	-0.17267	-1.22542	Semi-Tolerized
ENSG00000108688	CCL7	0.370249	124.994	0.925924	75.0165	Up	6.52277	5.30269	-1.22008	Semi-Tolerized
ENSG00000129355	CDKN2D	549.937	2549.7	638.614	1271.69	Up	2.21094	0.992612	-1.21832	Semi-Tolerized
ENSG00000131370	SH3BP5	569.205	4351.61	686.385	2257.49	Up	2.93233	1.71617	-1.21616	Semi-Tolerized
ENSG00000158470	B4GALT5	598.506	9168.24	634.779	4184.72	Up	3.93495	2.71888	-1.21608	Semi-Tolerized
ENSG00000105835	NAMPT	6417.47	95681	7425.19	47877.5	Up	3.89795	2.68868	-1.20926	Semi-Tolerized
ENSG00000186431	FCAR	733.507	5313.9	881.677	2765.72	Up	2.85519	1.64822	-1.20698	Semi-Tolerized
ENSG00000132965	ALOX5AP	336.136	5325.79	321.567	2220.38	Up	3.98187	2.78379	-1.19808	Semi-Tolerized
ENSG00000160588	MPZL3	686.193	2813.99	708.256	1265.75	Up	2.03434	0.836752	-1.19759	Semi-Tolerized
ENSG00000141551	CSNK1D	293.878	1332.27	397.899	787.528	Up	2.17678	0.983137	-1.19365	Semi-Tolerized
ENSG00000259529	AL136295.5	15.8124	106.903	19.6307	56.955	Up	2.68214	1.49014	-1.192	Semi-Tolerized
ENSG00000166527	CLEC4D	1070.04	12485.6	1107.67	5661.25	Up	3.5433	2.35254	-1.19075	Semi-Tolerized
ENSG00000198355	PIM3	1012.59	4624.55	1059.24	2121.38	Up	2.19016	1.0013	-1.18886	Semi-Tolerized
ENSG00000120306	CYSTM1	71.3783	1083.12	50.6404	338.68	Up	3.90482	2.7176	-1.18721	Semi-Tolerized
ENSG00000155307	SAMSN1	2619.89	18460.4	2215.72	6856.89	Up	2.81639	1.62934	-1.18705	Semi-Tolerized
ENSG00000064932	SBNO2	711.191	5825.94	778.557	2802.37	Up	3.0324	1.84644	-1.18597	Semi-Tolerized
ENSG00000127311	HELB	544.474	1795.03	559.216	810.353	Up	1.71923	0.534347	-1.18488	Semi-Tolerized
ENSG00000072274	TFRC	1511.65	5644.67	1587.14	2608.27	Up	1.90007	0.716312	-1.18376	Semi-Tolerized
ENSG00000139572	GPR84	45.7981	1291.99	42.9823	534.183	Up	4.78811	3.60504	-1.18308	Semi-Tolerized
ENSG00000179094	PER1	445.491	960.221	638.666	608.235	Up	1.10624	-0.0703216	-1.17656	Semi-Tolerized
ENSG00000139182	CLSTN3	31.07	116.112	51.7233	84.5791	Up	1.8686	0.698818	-1.16978	Semi-Tolerized
ENSG00000019991	HGF	744.618	1648.95	733.556	725.949	Up	1.14591	-0.0150178	-1.16093	Semi-Tolerized
ENSG00000120885	CLU	135.611	847.285	164.465	458.744	Up	2.63447	1.47431	-1.16016	Semi-Tolerized
ENSG00000188559	RALGAPA2	656.757	5106.83	818.517	2849.39	Up	2.95708	1.79831	-1.15877	Semi-Tolerized
ENSG00000100583	SAMD15	13.6456	85.9774	11.789	33.0581	Up	2.57018	1.41309	-1.15708	Semi-Tolerized
ENSG00000127191	TRAF2	54.6777	185.074	72.7806	109.791	Up	1.7407	0.586528	-1.15417	Semi-Tolerized
ENSG00000175592	FOSL1	7.30553	86.8405	11.326	57.675	Up	3.40274	2.25104	-1.15171	Semi-Tolerized
ENSG00000198736	MSRB1	265.372	1573.78	335.322	897.955	Up	2.56363	1.41841	-1.14522	Semi-Tolerized
ENSG00000122566	HNRNPA2B1	3502.03	15830.3	5329.96	10927.8	Up	2.1761	1.03567	-1.14043	Semi-Tolerized
ENSG00000119535	CSF3R	4824.72	11452.7	5475.38	5898.16	Up	1.247	0.107286	-1.13971	Semi-Tolerized
ENSG00000163932	PRKCD	257.892	1685.68	372.504	1107.18	Up	2.70376	1.569	-1.13476	Semi-Tolerized
ENSG00000164466	SFXN1	236.918	745.241	229.811	329.316	Up	1.64918	0.517136	-1.13204	Semi-Tolerized
ENSG00000179388	EGR3	73.7891	282.914	111.377	193.872	Up	1.92455	0.794183	-1.13037	Semi-Tolerized
ENSG00000189067	LITAF	986.27	10306.8	995.253	4759.24	Up	3.38414	2.25645	-1.12769	Semi-Tolerized
ENSG00000141562	NARF	441.191	1060.9	451.075	496.873	Up	1.26391	0.139216	-1.12469	Semi-Tolerized
ENSG00000172780	RAB43	59.5355	181.981	67.6024	94.0994	Up	1.59584	0.471178	-1.12467	Semi-Tolerized
ENSG00000197324	LRP10	441.035	2063.49	423.129	908.492	Up	2.22355	1.10056	-1.123	Semi-Tolerized
ENSG00000084070	SMAP2	2117.34	5773.92	2686.79	3371.26	Up	1.44687	0.327293	-1.11958	Semi-Tolerized
ENSG00000095951	HIVEP1	212.516	816.558	236.795	419.506	Up	1.93698	0.82241	-1.11457	Semi-Tolerized
ENSG00000101474	APMAP	1070.12	4538.64	1093.44	2142.32	Up	2.08347	0.969658	-1.11381	Semi-Tolerized
ENSG00000100226	GTPBP1	570.981	2144.29	555.413	965.843	Up	1.90713	0.797126	-1.11001	Semi-Tolerized
ENSG00000183696	UPP1	871.724	5268.25	961.444	2702.88	Up	2.594	1.49026	-1.10374	Semi-Tolerized
ENSG00000116161	CACYBP	793.833	3266.79	645.757	1238.1	Up	2.03959	0.937994	-1.1016	Semi-Tolerized
ENSG00000105287	PRKD2	69.0959	256.058	88.3608	151.803	Up	1.87469	0.773962	-1.10073	Semi-Tolerized
ENSG00000179010	MRFAP1	773.564	2328.45	1244.2	1746.62	Up	1.58853	0.489019	-1.09951	Semi-Tolerized
ENSG00000117115	PADI2	611.053	3343.82	740.987	1892.05	Up	2.4502	1.35125	-1.09895	Semi-Tolerized
ENSG00000171316	CHD7	156.406	989.318	148.825	439.24	Up	2.6534	1.55501	-1.09839	Semi-Tolerized
ENSG00000123146	ADGRE5	1495.1	4038.42	1802.62	2277.66	Up	1.43295	0.337296	-1.09565	Semi-Tolerized
ENSG00000248905	FMN1	107.542	1582.18	128.504	885.556	Up	3.8665	2.77522	-1.09128	Semi-Tolerized
ENSG00000090273	NUDC	297.965	752.838	391.16	463.237	Up	1.33428	0.243419	-1.09086	Semi-Tolerized
ENSG00000184730	APOBR	284.194	1343.29	479.996	1063.88	Up	2.23683	1.1466	-1.09023	Semi-Tolerized
ENSG00000178814	OPLAH	77.5298	330.498	97.8902	195.071	Up	2.07769	0.987479	-1.09021	Semi-Tolerized
ENSG00000105321	CCDC9	101.254	296.554	126.02	173.431	Up	1.54099	0.457597	-1.0834	Semi-Tolerized
ENSG00000111058	ACSS3	18.1851	55.4519	15.8454	22.3992	Up	1.55704	0.474103	-1.08293	Semi-Tolerized
ENSG00000111912	NCOA7	440.721	1119.87	461.42	553.038	Up	1.34342	0.260781	-1.08263	Semi-Tolerized
ENSG00000275023	MLLT6	560.697	1862.85	724.63	1136.68	Up	1.73042	0.648787	-1.08164	Semi-Tolerized
ENSG00000113742	CPEB4	836.36	5642.9	976.489	3117.71	Up	2.75277	1.6738	-1.07897	Semi-Tolerized
ENSG00000136630	HLX	411.408	1585.24	428.127	780.877	Up	1.94347	0.865538	-1.07793	Semi-Tolerized
ENSG00000148400	NOTCH1	300.475	1165.8	430.078	793.397	Up	1.95245	0.881913	-1.07054	Semi-Tolerized
ENSG00000184221	OLIG1	131.602	388.911	144.141	202.462	Up	1.55605	0.487311	-1.06874	Semi-Tolerized
ENSG00000124145	SDC4	43.2248	462.162	50.2041	255.08	Up	3.38859	2.32227	-1.06632	Semi-Tolerized
ENSG00000175334	BANF1	51.8192	183.454	89.973	150.743	Up	1.80413	0.738123	-1.06601	Semi-Tolerized
ENSG00000135636	DYSF	458.318	7077.72	600.119	4424.59	Up	3.94592	2.88015	-1.06577	Semi-Tolerized
ENSG00000163082	SGPP2	1.68078	342.405	1.31238	140.6	Up	7.00112	5.9363	-1.06482	Semi-Tolerized
ENSG00000102921	N4BP1	888.654	4892.35	861.151	2267.81	Up	2.4595	1.39592	-1.06358	Semi-Tolerized
ENSG00000055163	CYFIP2	450.522	1092.92	440.676	511.577	Up	1.27664	0.214779	-1.06187	Semi-Tolerized
ENSG00000103005	USB1	121.464	901.221	136.883	486.686	Up	2.88112	1.82251	-1.05861	Semi-Tolerized
ENSG00000214530	STARD10	95.7224	261.354	95.6021	124.948	Up	1.43959	0.382707	-1.05689	Semi-Tolerized
ENSG00000154710	RABGEF1	116.221	289.681	141.224	168.673	Up	1.3102	0.254595	-1.05561	Semi-Tolerized
ENSG00000157800	SLC37A3	346.305	1702.16	335.403	793.741	Up	2.29394	1.24029	-1.05365	Semi-Tolerized
ENSG00000072110	ACTN1	541.024	1919.83	717.854	1228.54	Up	1.8253	0.77435	-1.05095	Semi-Tolerized
ENSG00000175806	MSRA	63.0266	211.91	87.7001	141.52	Up	1.7335	0.68416	-1.04934	Semi-Tolerized
ENSG00000180667	YOD1	598.111	1352.73	692.884	756.587	Up	1.17604	0.126717	-1.04933	Semi-Tolerized
ENSG00000137331	IER3	581.458	1388.54	728.784	841.611	Up	1.25438	0.207399	-1.04698	Semi-Tolerized
ENSG00000198933	TBKBP1	36.2283	93.613	45.9814	56.8062	Up	1.34564	0.299134	-1.0465	Semi-Tolerized
ENSG00000054523	KIF1B	403.978	2027.69	482.419	1172.12	Up	2.32464	1.279	-1.04564	Semi-Tolerized
ENSG00000049249	TNFRSF9	40.1735	166.56	60.0893	119.716	Up	2.02489	0.982623	-1.04227	Semi-Tolerized
ENSG00000144381	HSPD1	1715.51	8311.83	1755.98	4136.85	Up	2.27586	1.23578	-1.04008	Semi-Tolerized
ENSG00000185950	IRS2	724.7	1493.67	946.837	950.129	Up	1.04238	0.00500149	-1.03738	Semi-Tolerized
ENSG00000123240	OPTN	125.654	2129.63	135.05	1115.59	Up	4.07231	3.03689	-1.03542	Semi-Tolerized
ENSG00000226479	TMEM185B	124.921	439.393	132.702	227.38	Up	1.80628	0.772414	-1.03386	Semi-Tolerized
ENSG00000173391	OLR1	82.9389	189.408	112.639	124.901	Up	1.18168	0.147835	-1.03385	Semi-Tolerized
ENSG00000105339	DENND3	1569.95	5889.07	1948.79	3573.74	Up	1.90665	0.87452	-1.03213	Semi-Tolerized
ENSG00000104856	RELB	251.785	894.369	284.084	492.947	Up	1.82457	0.792969	-1.0316	Semi-Tolerized
ENSG00000148841	ITPRIP	290.765	1395.93	421.857	992.211	Up	2.25938	1.23193	-1.02746	Semi-Tolerized
ENSG00000260314	MRC1	28.3856	161.679	31.5246	87.3364	Up	2.46884	1.44148	-1.02737	Semi-Tolerized
ENSG00000014164	ZC3H3	64.6275	311.932	84.3024	198.614	Up	2.25348	1.22655	-1.02692	Semi-Tolerized
ENSG00000127954	STEAP4	718.879	31487.6	750.522	16156.7	Up	5.45093	4.42626	-1.02467	Semi-Tolerized
ENSG00000137312	FLOT1	635.409	5517.84	685.009	2928	Up	3.11634	2.09411	-1.02223	Semi-Tolerized
ENSG00000100591	AHSA1	830.719	4809.43	756.833	2161.29	Up	2.532	1.51261	-1.01939	Semi-Tolerized
ENSG00000160953	MUM1	142.497	637.345	161.481	356.739	Up	2.15331	1.13863	-1.01468	Semi-Tolerized
ENSG00000186591	UBE2H	648.004	2206.54	744.206	1254.21	Up	1.76614	0.752216	-1.01392	Semi-Tolerized
ENSG00000104951	IL4I1	25.3166	359.258	34.3912	239.08	Up	3.77499	2.76205	-1.01293	Semi-Tolerized
ENSG00000100647	SUSD6	684.267	2130.91	867.502	1340.62	Up	1.63741	0.627378	-1.01003	Semi-Tolerized
ENSG00000140332	TLE3	636.926	3692.87	908.887	2619.22	Up	2.53367	1.52593	-1.00774	Semi-Tolerized
ENSG00000087157	PGS1	729.811	2861.05	714.393	1393.26	Up	1.96948	0.96269	-1.00679	Semi-Tolerized
ENSG00000119048	UBE2B	264.087	976.049	312.525	575.423	Up	1.88197	0.878548	-1.00342	Semi-Tolerized
ENSG00000175274	TP53I11	31.56	249.708	37.6786	147.768	Up	2.94483	1.94346	-1.00137	Semi-Tolerized
ENSG00000034713	GABARAPL2	540.437	1339.15	590.023	731.37	Up	1.30753	0.309359	-0.998169	Responsive
ENSG00000116793	PHTF1	288.366	664.296	286.368	330.007	Up	1.2011	0.203965	-0.997136	Responsive
ENSG00000130382	MLLT1	128.426	524.585	159.311	325.344	Up	2.0218	1.02552	-0.996282	Responsive
ENSG00000059804	SLC2A3	4222.26	28961.6	4419.94	15215.3	Up	2.77776	1.78319	-0.994568	Responsive
ENSG00000044574	HSPA5	771.929	6282.01	1339.37	5485.59	Up	3.02305	2.03327	-0.989775	Responsive
ENSG00000197321	SVIL	524.878	1809.2	620.302	1077.06	Up	1.78335	0.795073	-0.988275	Responsive
ENSG00000172493	AFF1	547.506	1408.75	643.45	834.404	Up	1.36186	0.374406	-0.987454	Responsive
ENSG00000163041	H3F3A	711.44	2390.26	876.976	1485.63	Up	1.74693	0.759796	-0.987134	Responsive
ENSG00000124882	EREG	144.93	578.093	243.498	489.461	Up	1.98852	1.00432	-0.984206	Responsive
ENSG00000157933	SKI	77.238	232.592	111.873	169.471	Up	1.57805	0.594835	-0.983217	Responsive
ENSG00000056558	TRAF1	247.437	518.632	291.033	308.468	Up	1.06461	0.083655	-0.980954	Responsive
ENSG00000163659	TIPARP	1195.27	3616.95	1238.47	1898.38	Up	1.59663	0.615801	-0.980827	Responsive
ENSG00000166987	MBD6	40.465	107.845	53.3886	71.5239	Up	1.39232	0.415152	-0.977164	Responsive
ENSG00000130303	BST2	996.282	2443.63	1167.13	1455.84	Up	1.29354	0.318647	-0.974895	Responsive
ENSG00000165997	ARL5B	507.881	1515.97	607.994	924.54	Up	1.5758	0.603867	-0.971929	Responsive
ENSG00000197818	SLC9A8	270.307	987.299	294.982	548.971	Up	1.86502	0.893845	-0.971176	Responsive
ENSG00000132589	FLOT2	951.126	5105.58	1112.29	3046.55	Up	2.42313	1.45282	-0.970312	Responsive
ENSG00000105374	NKG7	101.285	752.236	98.6638	374.167	Up	2.88051	1.91239	-0.968122	Responsive
ENSG00000140464	PML	173.532	482.944	200.813	285.781	Up	1.47135	0.506933	-0.96442	Responsive
ENSG00000125730	C3	20.957	239.596	22.6582	131.915	Up	3.45386	2.49009	-0.963766	Responsive
ENSG00000005486	RHBDD2	94.0487	331.079	91.9767	165.804	Up	1.80479	0.843212	-0.961577	Responsive
ENSG00000157303	SUSD3	53.6692	165.562	40.5319	64.0304	Up	1.60726	0.646897	-0.96036	Responsive
ENSG00000165006	UBAP1	321.736	1543.91	410.347	1011.47	Up	2.2591	1.29946	-0.959638	Responsive
ENSG00000163625	WDFY3	1588.27	11159.7	2011.19	7269.3	Up	2.81199	1.85325	-0.958742	Responsive
ENSG00000022567	SLC45A4	217.575	485.905	216.714	248.96	Up	1.15551	0.199265	-0.956248	Responsive
ENSG00000173334	TRIB1	790.451	6593.91	889.171	3827.95	Up	3.05878	2.1048	-0.953985	Responsive
ENSG00000107566	ERLIN1	370.92	1116.23	436.283	677.686	Up	1.58686	0.634178	-0.952679	Responsive
ENSG00000151726	ACSL1	3431.51	139042	3730.19	78313.5	Up	5.34013	4.39157	-0.948557	Responsive
ENSG00000137575	SDCBP	4490.1	19137.6	5274.37	11653.2	Up	2.09134	1.1435	-0.947839	Responsive
ENSG00000100031	GGT1	72.8545	155.128	94.667	103.873	Up	1.07997	0.132547	-0.947424	Responsive
ENSG00000100504	PYGL	2519.46	7232.52	2831.01	4219.33	Up	1.52101	0.575529	-0.945484	Responsive
ENSG00000135365	PHF21A	508.188	1604.81	590.53	968.75	Up	1.65703	0.713161	-0.943866	Responsive
ENSG00000135439	AGAP2	139.208	474.095	150.154	265.435	Up	1.76064	0.817763	-0.94288	Responsive
ENSG00000154310	TNIK	64.0407	166.426	74.053	99.5074	Up	1.36411	0.42132	-0.942787	Responsive
ENSG00000120696	KBTBD7	274.766	629.854	281.234	335.156	Up	1.19386	0.252243	-0.941621	Responsive
ENSG00000069869	NEDD4	204.311	693.061	198.726	350.667	Up	1.75725	0.816189	-0.941062	Responsive
ENSG00000076944	STXBP2	345.66	1161.42	492.062	860.175	Up	1.74554	0.804536	-0.941007	Responsive
ENSG00000057704	TMCC3	191.89	440.79	201.834	241.072	Up	1.19559	0.25514	-0.940445	Responsive
ENSG00000173171	MTX1	301.014	742.288	315.975	405.566	Up	1.2993	0.359122	-0.940183	Responsive
ENSG00000197081	IGF2R	2003.38	7725.08	2727.26	5482.8	Up	1.94658	1.00719	-0.939385	Responsive
ENSG00000141068	KSR1	335.216	1157.48	382.395	689.452	Up	1.78477	0.84871	-0.93606	Responsive
ENSG00000166188	ZNF319	94.0672	495.123	91.0276	250.123	Up	2.38368	1.44825	-0.935425	Responsive
ENSG00000085117	CD82	257.582	4468.11	272.448	2471.14	Up	4.1113	3.17642	-0.934874	Responsive
ENSG00000157601	MX1	3036.73	6247.61	2209.1	2379.81	Up	1.04054	0.107345	-0.933198	Responsive
ENSG00000103257	SLC7A5	20.3198	318.889	33.7293	271.901	Up	3.90731	2.97415	-0.933154	Responsive
ENSG00000198858	R3HDM4	309.887	1450.24	332.719	815.121	Up	2.22283	1.29015	-0.932678	Responsive
ENSG00000187037	GPR141	339.573	1276.05	314.463	619.063	Up	1.90678	0.974945	-0.931837	Responsive
ENSG00000007080	CCDC124	58.1131	153.193	101.536	139.292	Up	1.38319	0.452306	-0.930881	Responsive
ENSG00000120948	TARDBP	144.721	663.975	219.699	527.292	Up	2.19009	1.25926	-0.930834	Responsive
ENSG00000119138	KLF9	624.642	1673.18	753.977	1062.57	Up	1.42004	0.494414	-0.925628	Responsive
ENSG00000107968	MAP3K8	980.932	2602.71	1078.54	1506.49	Up	1.40688	0.481727	-0.925148	Responsive
ENSG00000136059	VILL	358.371	1518.88	373.353	836.886	Up	2.08041	1.16236	-0.918052	Responsive
ENSG00000173597	SULT1B1	416.265	1708.95	456.75	991.956	Up	2.03492	1.11717	-0.917749	Responsive
ENSG00000144677	CTDSPL	66.5808	259.626	83.567	171.822	Up	1.94729	1.03112	-0.916172	Responsive
ENSG00000167470	MIDN	226.024	681.17	264.362	421.91	Up	1.58728	0.67239	-0.914894	Responsive
ENSG00000134571	MYBPC3	74.8858	190.926	86.0912	115.858	Up	1.33865	0.424163	-0.914486	Responsive
ENSG00000103168	TAF1C	106.815	220.248	165.784	181.109	Up	1.03711	0.126819	-0.910294	Responsive
ENSG00000151651	ADAM8	1173.5	6005.66	1179.94	3217.07	Up	2.35451	1.44626	-0.908255	Responsive
ENSG00000136960	ENPP2	14.083	1196.68	14.8787	670.949	Up	6.31117	5.40319	-0.907988	Responsive
ENSG00000173039	RELA	322.371	759.053	400.474	502.108	Up	1.23291	0.325563	-0.907349	Responsive
ENSG00000132471	WBP2	174.395	454.66	217.844	302.382	Up	1.37735	0.471232	-0.90612	Responsive
ENSG00000174007	CEP19	103.987	318.781	84.3617	137.765	Up	1.60687	0.700979	-0.90589	Responsive
ENSG00000127663	KDM4B	303.06	626.712	396.627	437.115	Up	1.04575	0.139894	-0.905854	Responsive
ENSG00000136048	DRAM1	438.828	2834.69	485.9	1675.17	Up	2.68869	1.78347	-0.905223	Responsive
ENSG00000089639	GMIP	511.439	1348.22	685.503	964.322	Up	1.39668	0.491743	-0.904933	Responsive
ENSG00000144681	STAC	6.4716	150.093	6.6017	81.1149	Up	4.33787	3.43325	-0.904622	Responsive
ENSG00000164715	LMTK2	202.773	1006.66	221.065	585.601	Up	2.30598	1.4014	-0.904583	Responsive
ENSG00000154642	C21orf91	543.147	1200.35	603.3	712.448	Up	1.14258	0.239542	-0.903043	Responsive
ENSG00000180953	ST20	27.8925	134.761	34.0016	87.123	Up	2.2323	1.3321	-0.900203	Responsive
ENSG00000100368	CSF2RB	1782.51	13191.2	1660.33	6586.28	Up	2.88689	1.98735	-0.899546	Responsive
ENSG00000160785	SLC25A44	170.189	598.382	198.81	374.037	Up	1.80789	0.908404	-0.899482	Responsive
ENSG00000140564	FURIN	466.323	1878.44	559.08	1206.59	Up	2.00781	1.10842	-0.899386	Responsive
ENSG00000059728	MXD1	1341.74	11471.6	1485.52	6810.85	Up	3.09494	2.19611	-0.898831	Responsive
ENSG00000081019	RSBN1	544.029	1228.06	551.697	667.61	Up	1.17316	0.274675	-0.898481	Responsive
ENSG00000161921	CXCL16	169.535	405.637	210.731	269.881	Up	1.25367	0.355425	-0.898246	Responsive
ENSG00000204577	LILRB3	550.962	2902.38	630.49	1792.84	Up	2.39509	1.50622	-0.88887	Responsive
ENSG00000112511	PHF1	157.857	403.068	163.777	225.388	Up	1.34686	0.458289	-0.888575	Responsive
ENSG00000184557	SOCS3	1462	10578.8	1263.68	4945.47	Up	2.85432	1.96763	-0.886693	Responsive
ENSG00000141298	SSH2	2031.56	6318.68	2449.53	4123.63	Up	1.63655	0.751173	-0.885381	Responsive
ENSG00000146859	TMEM140	227.524	550.474	201.267	263.68	Up	1.27095	0.387991	-0.882956	Responsive
ENSG00000160999	SH2B2	39.4163	194.885	49.3576	131.367	Up	2.277	1.39426	-0.882743	Responsive
ENSG00000185022	MAFF	93.3386	853.289	122.185	604.626	Up	3.1788	2.2976	-0.881202	Responsive
ENSG00000157227	MMP14	104.11	253.902	120.98	159.765	Up	1.27805	0.398308	-0.87974	Responsive
ENSG00000128228	SDF2L1	88.6546	628.173	113.34	435.371	Up	2.81101	1.93222	-0.878783	Responsive
ENSG00000068650	ATP11A	492.698	1802.48	656.697	1306.16	Up	1.86909	0.990942	-0.878144	Responsive
ENSG00000110172	CHORDC1	724.883	2416.33	847.203	1535.92	Up	1.73561	0.857564	-0.878043	Responsive
ENSG00000110911	SLC11A2	717.977	1668.48	859.391	1087.25	Up	1.21538	0.338945	-0.876433	Responsive
ENSG00000166135	HIF1AN	292.05	795.104	384.06	569.004	Up	1.44181	0.565891	-0.875918	Responsive
ENSG00000137193	PIM1	608.424	10255	506.139	4653	Up	4.07288	3.19802	-0.874859	Responsive
ENSG00000104320	NBN	2960.36	10016.2	2746.53	5077.49	Up	1.75815	0.886268	-0.871886	Responsive
ENSG00000144655	CSRNP1	841.195	2881.52	891.428	1668.14	Up	1.7751	0.903293	-0.871808	Responsive
ENSG00000189077	TMEM120A	121.379	551.649	120.932	300.249	Up	2.17501	1.30488	-0.87013	Responsive
ENSG00000198053	SIRPA	566.927	2987.71	731.184	2109.23	Up	2.39575	1.52712	-0.868625	Responsive
ENSG00000145901	TNIP1	823.322	9084.05	938.691	5676.05	Up	3.46221	2.59488	-0.86733	Responsive
ENSG00000178896	EXOSC4	180.479	481.346	163.989	239.511	Up	1.41026	0.543733	-0.866532	Responsive
ENSG00000145365	TIFA	375.738	1707.89	236.794	590.709	Up	2.18143	1.31518	-0.86625	Responsive
ENSG00000188895	MSL1	1602.95	3712.79	1909.62	2426.5	Up	1.21126	0.345434	-0.865829	Responsive
ENSG00000003402	CFLAR	4745.32	15509.8	5015.49	9003.62	Up	1.70839	0.843987	-0.864407	Responsive
ENSG00000109111	SUPT6H	522.257	1761.66	752.796	1394.71	Up	1.75216	0.888752	-0.863409	Responsive
ENSG00000152223	EPG5	729.433	2172.3	800.33	1309.56	Up	1.57307	0.709714	-0.863352	Responsive
ENSG00000102096	PIM2	250.569	933.319	200.909	411.421	Up	1.89296	1.03041	-0.862551	Responsive
ENSG00000105639	JAK3	465.259	3862.76	478.181	2184.9	Up	3.0508	2.18959	-0.861216	Responsive
ENSG00000123700	KCNJ2	716.746	1728.05	607.28	806.151	Up	1.26844	0.408102	-0.860333	Responsive
ENSG00000076108	BAZ2A	404.393	1207.24	541.51	890.501	Up	1.57551	0.716586	-0.858924	Responsive
ENSG00000174238	PITPNA	217.724	722.852	321.146	587.314	Up	1.72658	0.868872	-0.857713	Responsive
ENSG00000138071	ACTR2	3882.85	16039.1	5469.41	12469.2	Up	2.04613	1.18877	-0.857359	Responsive
ENSG00000163661	PTX3	136.648	946.66	178.743	684.175	Up	2.78339	1.93054	-0.852852	Responsive
ENSG00000198018	ENTPD7	101.352	1070.11	113.42	662.15	Up	3.38749	2.535	-0.852493	Responsive
ENSG00000148396	SEC16A	227.855	901.198	333.244	729.534	Up	1.97901	1.12805	-0.85096	Responsive
ENSG00000108953	YWHAE	1040.61	4204.76	1539.43	3449.85	Up	2.01356	1.16362	-0.849936	Responsive
ENSG00000068024	HDAC4	378.23	1096.7	475.415	764.26	Up	1.53334	0.683731	-0.849612	Responsive
ENSG00000169432	SCN9A	37.381	122.452	34.8316	62.9899	Up	1.68549	0.83661	-0.848883	Responsive
ENSG00000166900	STX3	916.711	2922.46	976.503	1730.51	Up	1.67156	0.824861	-0.846702	Responsive
ENSG00000198888	MT-ND1	41.6956	162.237	57.5663	123.612	Up	1.93481	1.0893	-0.845509	Responsive
ENSG00000100345	MYH9	7759.86	27455.6	10245.6	20190.6	Up	1.82287	0.978608	-0.844258	Responsive
ENSG00000179361	ARID3B	50.0736	141.271	55.8553	87.3512	Up	1.47799	0.635954	-0.842035	Responsive
ENSG00000105993	DNAJB6	1035.36	3437.65	1123.7	2083.56	Up	1.73032	0.890203	-0.840114	Responsive
ENSG00000134243	SORT1	1188.18	2787.07	1570.74	2061.5	Up	1.2293	0.392033	-0.837262	Responsive
ENSG00000168394	TAP1	1993.22	5411.38	1637.62	2492.07	Up	1.44044	0.605443	-0.835	Responsive
ENSG00000183484	GPR132	446.057	1197.09	434.636	653.805	Up	1.4222	0.587942	-0.834262	Responsive
ENSG00000142166	IFNAR1	812.582	2931.06	1036.24	2095.99	Up	1.84956	1.01557	-0.833989	Responsive
ENSG00000172985	SH3RF3	11.5781	146.762	20.785	142.672	Up	3.5543	2.72138	-0.832922	Responsive
ENSG00000026751	SLAMF7	142.064	1260.17	88.2478	441.575	Up	3.14003	2.31003	-0.829991	Responsive
ENSG00000130749	ZC3H4	178.075	455.858	272.802	391.99	Up	1.35118	0.521359	-0.829822	Responsive
ENSG00000121964	GTDC1	319.665	1397.38	308.721	760.893	Up	2.12461	1.29862	-0.825995	Responsive
ENSG00000170837	GPR27	254.094	1476.98	246.626	808.473	Up	2.53453	1.70882	-0.825709	Responsive
ENSG00000196878	LAMB3	25.8771	196.401	31.8724	135.321	Up	2.87668	2.05206	-0.824624	Responsive
ENSG00000022840	RNF10	854.476	2706.36	900.831	1611.01	Up	1.66209	0.837933	-0.824156	Responsive
ENSG00000067064	IDI1	1392.78	6749.38	1354.07	3706.11	Up	2.27596	1.45193	-0.824037	Responsive
ENSG00000131873	CHSY1	638.559	2940.29	699.757	1821.63	Up	2.2013	1.37903	-0.822265	Responsive
ENSG00000134686	PHC2	609.577	2200.86	672.749	1374.5	Up	1.85048	1.02968	-0.8208	Responsive
ENSG00000144118	RALB	1782.08	6254.23	1821.81	3624.07	Up	1.81069	0.991842	-0.81885	Responsive
ENSG00000100918	REC8	67.3598	267.76	72.6592	163.459	Up	1.9751	1.15879	-0.816306	Responsive
ENSG00000111186	WNT5B	39.3849	90.1074	42.5061	54.7848	Up	1.17375	0.358654	-0.815099	Responsive
ENSG00000215114	UBXN2B	613.049	2278.19	670.855	1418.44	Up	1.89209	1.0791	-0.812994	Responsive
ENSG00000185262	UBALD2	221.751	836.394	257.749	552.688	Up	1.91047	1.09752	-0.81295	Responsive
ENSG00000141480	ARRB2	2087	5319.57	2392.84	3471.18	Up	1.34946	0.536514	-0.812948	Responsive
ENSG00000123360	PDE1B	50.4858	129.841	67.1619	97.7287	Up	1.34557	0.534503	-0.811067	Responsive
ENSG00000012660	ELOVL5	1494.41	3386.78	1767.98	2284.29	Up	1.1798	0.369462	-0.810335	Responsive
ENSG00000067082	KLF6	3391.04	10604.5	4776.19	8542.84	Up	1.64458	0.838722	-0.805861	Responsive
ENSG00000169764	UGP2	840.67	4994.16	911.2	3100.29	Up	2.5692	1.76544	-0.803758	Responsive
ENSG00000131203	IDO1	38.4333	156.537	17.1129	40.4766	Up	1.9982	1.19528	-0.802928	Responsive
ENSG00000128271	ADORA2A	8.88642	117.679	11.1384	82.5905	Up	3.58547	2.78376	-0.801709	Responsive
ENSG00000092871	RFFL	246.025	600.318	276.345	386.744	Up	1.28347	0.483426	-0.800043	Responsive
ENSG00000116017	ARID3A	472.002	1261.73	561.65	861.772	Up	1.41663	0.616743	-0.799886	Responsive
ENSG00000090376	IRAK3	6425.22	15860.4	7260.04	10302.3	Up	1.30348	0.504853	-0.798628	Responsive
ENSG00000102897	LYRM1	261.758	668.507	248.993	365.357	Up	1.34936	0.551365	-0.798	Responsive
ENSG00000205323	SARNP	39.4811	84.5564	46.0844	56.2476	Up	1.07963	0.281966	-0.79766	Responsive
ENSG00000175040	CHST2	295.961	819.675	288.743	459.954	Up	1.46654	0.669849	-0.79669	Responsive
ENSG00000026508	CD44	4948.68	15573.9	5635.69	10218.7	Up	1.65381	0.858433	-0.795379	Responsive
ENSG00000171777	RASGRP4	401.706	1122.22	430.645	693.502	Up	1.47984	0.686134	-0.793707	Responsive
ENSG00000168404	MLKL	1526.77	4521.64	1540.84	2632.41	Up	1.56574	0.77228	-0.793457	Responsive
ENSG00000062598	ELMO2	334.302	1691.36	374.381	1092.47	Up	2.3355	1.54249	-0.793009	Responsive
ENSG00000140563	MCTP2	378.045	7545.64	362.711	4178.92	Up	4.31539	3.52261	-0.792783	Responsive
ENSG00000071054	MAP4K4	1857.41	9541.38	2457.15	7284.92	Up	2.36028	1.56754	-0.792742	Responsive
ENSG00000135503	ACVR1B	252.766	931.966	341.423	726.395	Up	1.87833	1.08696	-0.791368	Responsive
ENSG00000116679	IVNS1ABP	5483.51	22821.4	6284.89	15119.7	Up	2.05701	1.26634	-0.790674	Responsive
ENSG00000172354	GNB2	857.178	2358.23	939.953	1496.68	Up	1.45897	0.670537	-0.788432	Responsive
ENSG00000140379	BCL2A1	2551.1	17265.3	2075.42	8151.98	Up	2.75821	1.97323	-0.784976	Responsive
ENSG00000185236	RAB11B	51.8342	118.298	62.7649	82.7194	Up	1.17503	0.3928	-0.782231	Responsive
ENSG00000160633	SAFB	360.319	1069.4	498.883	860.248	Up	1.56681	0.784838	-0.78197	Responsive
ENSG00000115541	HSPE1	157.206	578.286	123.368	263.851	Up	1.87248	1.09057	-0.781908	Responsive
ENSG00000143226	FCGR2A	1953.79	4925.55	1682.07	2471.22	Up	1.33357	0.554714	-0.778855	Responsive
ENSG00000103569	AQP9	1274.23	29180.7	1218.49	16268.7	Up	4.51623	3.73784	-0.778391	Responsive
ENSG00000072818	ACAP1	886.819	2594.15	819.035	1397.34	Up	1.54748	0.769959	-0.777519	Responsive
ENSG00000112299	VNN1	813.671	5208.71	887.322	3313.12	Up	2.67691	1.89947	-0.777444	Responsive
ENSG00000152229	PSTPIP2	1241.99	8916.82	1147.82	4808.44	Up	2.84288	2.06572	-0.777157	Responsive
ENSG00000196233	LCOR	787.154	2569.86	944.47	1798.97	Up	1.7057	0.92887	-0.776834	Responsive
ENSG00000089195	TRMT6	444.641	2379.11	471.469	1473.59	Up	2.41707	1.64202	-0.775054	Responsive
ENSG00000138688	KIAA1109	2705.62	5564.09	2853.07	3438.5	Up	1.03991	0.269179	-0.770734	Responsive
ENSG00000135842	FAM129A	2187.1	14465.8	2282.96	8864.31	Up	2.72499	1.95663	-0.768363	Responsive
ENSG00000108219	TSPAN14	775.435	2981.32	953.459	2151.43	Up	1.9415	1.17321	-0.768284	Responsive
ENSG00000112062	MAPK14	2526.38	12071	2809.8	7882.19	Up	2.25595	1.4878	-0.768152	Responsive
ENSG00000135604	STX11	966.452	2545.85	971.549	1505.69	Up	1.39645	0.631544	-0.764905	Responsive
ENSG00000101421	CHMP4B	453.023	1750.72	537.983	1224.34	Up	1.94794	1.18487	-0.763066	Responsive
ENSG00000140199	SLC12A6	1134.55	3461.07	1312.01	2360.99	Up	1.60824	0.847124	-0.761113	Responsive
ENSG00000179134	SAMD4B	67.0509	223.091	86.2675	168.901	Up	1.7194	0.961181	-0.758221	Responsive
ENSG00000105939	ZC3HAV1	1240.08	3841.05	1173.27	2151.21	Up	1.63028	0.874057	-0.756225	Responsive
ENSG00000269556	TMEM185A	47.5364	105.838	56.5772	74.0611	Up	1.13828	0.382568	-0.755715	Responsive
ENSG00000072518	MARK2	227.259	688.852	289.665	519.365	Up	1.59562	0.840166	-0.75545	Responsive
ENSG00000168439	STIP1	778.435	4617.28	708.22	2489.11	Up	2.56686	1.81191	-0.754948	Responsive
ENSG00000172081	MOB3A	409.27	1727.42	528.174	1320.35	Up	2.07481	1.3202	-0.754608	Responsive
ENSG00000188786	MTF1	331.244	1797.24	368.686	1184.97	Up	2.43627	1.6817	-0.754574	Responsive
ENSG00000169564	PCBP1	209.346	848.199	284.905	683.319	Up	2.01334	1.25913	-0.754206	Responsive
ENSG00000135899	SP110	720.83	1612.6	714.21	946.966	Up	1.16055	0.406468	-0.754087	Responsive
ENSG00000131759	RARA	321.383	860.904	385.995	613.089	Up	1.41875	0.666132	-0.75262	Responsive
ENSG00000178719	GRINA	319.062	1738.01	311.102	1005.9	Up	2.44184	1.68983	-0.752008	Responsive
ENSG00000060971	ACAA1	593.023	1529.11	733.646	1122.99	Up	1.36504	0.613505	-0.751536	Responsive
ENSG00000146535	GNA12	119.036	471.421	182.196	427.395	Up	1.97661	1.22556	-0.751054	Responsive
ENSG00000117298	ECE1	579.14	2992.88	608.855	1869.45	Up	2.36755	1.61685	-0.750697	Responsive
ENSG00000163162	RNF149	4981.68	13538.8	4709.51	7616.58	Up	1.44221	0.693449	-0.748765	Responsive
ENSG00000158545	ZC3H18	205.094	652.735	277.361	525.216	Up	1.66541	0.918696	-0.74671	Responsive
ENSG00000087191	PSMC5	178.988	428.478	260.388	371.041	Up	1.25468	0.509272	-0.745411	Responsive
ENSG00000070495	JMJD6	661.481	2291.2	729.15	1506.28	Up	1.79078	1.04568	-0.7451	Responsive
ENSG00000178927	CYBC1	1091.59	2531.3	1184.09	1638.1	Up	1.2127	0.467912	-0.744787	Responsive
ENSG00000109466	KLHL2	914.525	4537.26	968.072	2866.44	Up	2.30947	1.56509	-0.744379	Responsive
ENSG00000105855	ITGB8	13.3039	229.816	12.0195	124.474	Up	4.01227	3.26864	-0.743621	Responsive
ENSG00000115271	GCA	6044.71	35292.4	5702.36	19890.6	Up	2.54541	1.80227	-0.743142	Responsive
ENSG00000135486	HNRNPA1	2453.67	5913.26	3735.3	5381.69	Up	1.26867	0.526719	-0.741952	Responsive
ENSG00000127824	TUBA4A	352.915	864.249	404.085	591.312	Up	1.28971	0.548133	-0.74158	Responsive
ENSG00000129467	ADCY4	30.4235	61.456	37.118	44.3731	Up	0.990997	0.251364	-0.739633	Responsive
ENSG00000096063	SRPK1	581.86	3208.6	604.456	1995.93	Up	2.46117	1.72169	-0.739485	Responsive
ENSG00000168610	STAT3	1471.91	9599.89	1718.79	6715.92	Up	2.7045	1.96556	-0.738938	Responsive
ENSG00000100599	RIN3	337.922	911.872	468.222	756.386	Up	1.42946	0.690757	-0.7387	Responsive
ENSG00000184634	MED12	232.808	705.897	248.27	450.885	Up	1.59618	0.858247	-0.737929	Responsive
ENSG00000176463	SLCO3A1	270.755	766.201	336.501	570.911	Up	1.4973	0.760898	-0.7364	Responsive
ENSG00000149177	PTPRJ	1661.93	8450.12	1731.71	5286.87	Up	2.34541	1.60966	-0.735755	Responsive
ENSG00000167210	LOXHD1	134.284	868.792	190.004	736.997	Up	2.68468	1.95001	-0.734673	Responsive
ENSG00000143641	GALNT2	640.045	1892.11	772.755	1373.43	Up	1.56226	0.828889	-0.733369	Responsive
ENSG00000137414	FAM8A1	573.248	1321.9	539.47	748.084	Up	1.20395	0.470914	-0.733038	Responsive
ENSG00000113749	HRH2	190.938	1444.97	220.371	1002.95	Up	2.91333	2.18115	-0.732181	Responsive
ENSG00000064666	CNN2	1137.48	3061.97	1096.86	1779.02	Up	1.42782	0.697203	-0.730621	Responsive
ENSG00000183762	KREMEN1	13.9576	643.923	13.7142	381.498	Up	5.43017	4.70017	-0.729999	Responsive
ENSG00000204469	PRRC2A	331.452	938.013	418.936	715.528	Up	1.498	0.770852	-0.727145	Responsive
ENSG00000113916	BCL6	1092.96	5163.72	1216.31	3471.69	Up	2.23913	1.51235	-0.726778	Responsive
ENSG00000026103	FAS	606.484	1652.47	574.815	946.042	Up	1.44458	0.717824	-0.726756	Responsive
ENSG00000184182	UBE2F	178.371	565.545	183.501	351.301	Up	1.65925	0.933177	-0.72607	Responsive
ENSG00000104812	GYS1	154.737	453.065	201.627	356.681	Up	1.54379	0.819848	-0.723944	Responsive
ENSG00000231925	TAPBP	1000.98	2536.47	1056.9	1621.08	Up	1.34053	0.61664	-0.723892	Responsive
ENSG00000141522	ARHGDIA	266.433	685.443	378.853	589.505	Up	1.35996	0.636508	-0.723457	Responsive
ENSG00000103196	CRISPLD2	683.633	1966.88	909.624	1585.11	Up	1.52324	0.800565	-0.722675	Responsive
ENSG00000171049	FPR2	1412.22	14142.2	1296.32	7878.64	Up	3.32305	2.60259	-0.720453	Responsive
ENSG00000171475	WIPF2	238.659	733.896	303.156	565.523	Up	1.61656	0.897324	-0.719233	Responsive
ENSG00000092929	UNC13D	645.774	1608.63	749.518	1133.93	Up	1.3154	0.596647	-0.718751	Responsive
ENSG00000083799	CYLD	3198.02	6580.92	3393.03	4251.67	Up	1.04088	0.32537	-0.715509	Responsive
ENSG00000176903	PNMA1	45.1723	150.766	40.5491	82.2481	Up	1.71675	1.0026	-0.714147	Responsive
ENSG00000198142	SOWAHC	147.379	347.518	196.46	281.906	Up	1.23195	0.518762	-0.713187	Responsive
ENSG00000185033	SEMA4B	116.64	580.243	144.465	437.519	Up	2.30476	1.59197	-0.712794	Responsive
ENSG00000112658	SRF	344.964	1163.32	387.196	796.229	Up	1.75079	1.03821	-0.712584	Responsive
ENSG00000204304	PBX2	317.932	812.367	418.825	652.42	Up	1.35066	0.638221	-0.712437	Responsive
ENSG00000028528	SNX1	715.647	1528.47	881.418	1148.75	Up	1.0937	0.381782	-0.711917	Responsive
ENSG00000171497	PPID	496.063	1360.83	503.302	842.743	Up	1.45405	0.742518	-0.711527	Responsive
ENSG00000140941	MAP1LC3B	608.191	1333.81	651.046	872.725	Up	1.13167	0.422205	-0.709464	Responsive
ENSG00000175467	SART1	538.125	1140.85	606.938	786.78	Up	1.08268	0.373868	-0.708811	Responsive
ENSG00000146828	SLC12A9	1377.64	2778.97	1488.63	1836.98	Up	1.01182	0.30317	-0.708655	Responsive
ENSG00000104419	NDRG1	770.647	2717.08	898.981	1942.17	Up	1.81657	1.11045	-0.706127	Responsive
ENSG00000115808	STRN	847.789	1912.52	941.124	1300.94	Up	1.17275	0.466678	-0.706071	Responsive
ENSG00000160710	ADAR	2465.89	8085.52	2605.91	5245.48	Up	1.71282	1.00901	-0.703818	Responsive
ENSG00000137757	CASP5	107.308	373.983	89.069	190.477	Up	1.79169	1.08807	-0.703623	Responsive
ENSG00000086061	DNAJA1	3740.36	15230.6	3394	8487.64	Up	2.02543	1.32212	-0.70331	Responsive
ENSG00000078618	NRDC	1502.05	4541.86	1805.47	3354.18	Up	1.59571	0.893216	-0.702489	Responsive
ENSG00000108582	CPD	2357.14	12001.2	2630.03	8239.47	Up	2.34758	1.6471	-0.700482	Responsive
ENSG00000160741	CRTC2	105.575	241.17	133.066	186.47	Up	1.18415	0.48372	-0.70043	Responsive
ENSG00000163806	SPDYA	53.8639	215.934	57.7623	142.23	Up	1.98333	1.28538	-0.697954	Responsive
ENSG00000156860	FBRS	356.469	797.071	368.232	507.814	Up	1.1587	0.462611	-0.696087	Responsive
ENSG00000108588	CCDC47	679.774	1969.56	824.208	1474.86	Up	1.53336	0.838724	-0.694631	Responsive
ENSG00000272333	KMT2B	79.5751	264.584	101.444	207.97	Up	1.72076	1.02846	-0.692297	Responsive
ENSG00000125731	SH2D3A	23.008	92.8152	13.2706	33.5125	Up	1.96631	1.27407	-0.692237	Responsive
ENSG00000196636	SDHAF3	89.8675	190.07	102.895	134.28	Up	1.07226	0.380815	-0.691449	Responsive
ENSG00000173120	KDM2A	1277.69	3436.98	1539.29	2564.94	Up	1.42689	0.73628	-0.690615	Responsive
ENSG00000255221	CARD17	23.7686	72.7657	15.9964	30.4415	Up	1.57444	0.88744	-0.686999	Responsive
ENSG00000105514	RAB3D	972.088	3174.77	1390.76	2820.52	Up	1.70647	1.01956	-0.686909	Responsive
ENSG00000100902	PSMA6	247.909	641.499	254.088	408.405	Up	1.36808	0.682531	-0.685546	Responsive
ENSG00000108950	FAM20A	7.55348	273.004	11.3689	246.11	Up	5.00154	4.32036	-0.68118	Responsive
ENSG00000110958	PTGES3	824.24	2845.13	872.343	1879.84	Up	1.78612	1.10676	-0.67936	Responsive
ENSG00000163399	ATP1A1	1111.26	3334.9	1587.41	2976.83	Up	1.58459	0.906676	-0.677911	Responsive
ENSG00000156639	ZFAND3	198.092	645.399	265.09	539.389	Up	1.69899	1.02208	-0.676909	Responsive
ENSG00000102755	FLT1	25.8701	1194.02	23.3291	675.84	Up	5.47489	4.79806	-0.676832	Responsive
ENSG00000196352	CD55	2931.23	13199.9	2722.13	7671.15	Up	2.17056	1.49437	-0.676194	Responsive
ENSG00000132002	DNAJB1	541.024	1902.67	582.731	1282.03	Up	1.81236	1.13618	-0.676176	Responsive
ENSG00000083168	KAT6A	1097.26	2605.65	1226.83	1823.8	Up	1.24697	0.571623	-0.675349	Responsive
ENSG00000142185	TRPM2	412.025	1221.83	504.121	935.642	Up	1.56592	0.890869	-0.67505	Responsive
ENSG00000096070	BRPF3	52.3818	185.098	70.7739	155.838	Up	1.80164	1.12774	-0.673902	Responsive
ENSG00000177663	IL17RA	3815.94	10926.7	4563.42	8197.92	Up	1.51749	0.845002	-0.672492	Responsive
ENSG00000123405	NFE2	741.945	2833.24	753.505	1805.99	Up	1.93164	1.25998	-0.671653	Responsive
ENSG00000114126	TFDP2	193.74	506.533	174.547	286.293	Up	1.38195	0.710668	-0.671282	Responsive
ENSG00000114127	XRN1	2146.19	4491.4	2202.63	2894.62	Up	1.06504	0.393986	-0.671052	Responsive
ENSG00000185340	GAS2L1	122.448	52.751	138.487	37.1689	Down	-1.19954	-1.86966	-0.670128	Responsive
ENSG00000125505	MBOAT7	504.158	2263.66	478.509	1350.49	Up	2.16449	1.49492	-0.669561	Responsive
ENSG00000196235	SUPT5H	522.343	1264.98	673.989	1027.56	Up	1.27442	0.607692	-0.666728	Responsive
ENSG00000163694	RBM47	1371.24	6806.11	1492.29	4682.72	Up	2.31051	1.64916	-0.661348	Responsive
ENSG00000173442	EHBP1L1	4719.7	11352.3	5355.06	8149.51	Up	1.26604	0.605717	-0.660322	Responsive
ENSG00000127948	POR	657.044	2387.76	655.04	1506.58	Up	1.86001	1.20038	-0.659627	Responsive
ENSG00000124731	TREM1	2086.4	8322.25	2369.44	5983.32	Up	1.99544	1.33603	-0.659409	Responsive
ENSG00000131188	PRR7	36.4919	73.2793	44.3659	55.914	Up	0.986381	0.327174	-0.659207	Responsive
ENSG00000184922	FMNL1	775.379	2004.38	970.319	1588.87	Up	1.36904	0.710889	-0.658152	Responsive
ENSG00000160271	RALGDS	90.1073	184.809	97.2315	125.959	Up	1.02818	0.370103	-0.658082	Responsive
ENSG00000160796	NBEAL2	1138.07	2978.86	1293.58	2149.05	Up	1.38739	0.731895	-0.655496	Responsive
ENSG00000145555	MYO10	27.9703	231.511	32.9941	172.297	Up	3.00465	2.34989	-0.654767	Responsive
ENSG00000029153	ARNTL2	99.0481	647.353	98.6854	409.765	Up	2.69608	2.04286	-0.653226	Responsive
ENSG00000150938	CRIM1	32.5351	145.314	34.1852	96.7635	Up	2.12532	1.47433	-0.650994	Responsive
ENSG00000197780	TAF13	308.432	1100.96	399.993	908.645	Up	1.83238	1.18173	-0.650652	Responsive
ENSG00000066084	DIP2B	1025.1	3323.51	1108.94	2289.84	Up	1.69597	1.0454	-0.650571	Responsive
ENSG00000142961	MOB3C	414.171	972.55	459.39	686.759	Up	1.22955	0.579048	-0.650503	Responsive
ENSG00000090020	SLC9A1	35.919	106.496	47.4577	88.9161	Up	1.54185	0.891852	-0.649998	Responsive
ENSG00000161791	FMNL3	211.638	499.336	220.863	331.858	Up	1.2345	0.58524	-0.649259	Responsive
ENSG00000174099	MSRB3	25.1271	113.901	25.4941	73.3053	Up	2.13677	1.4878	-0.648975	Responsive
ENSG00000168268	NT5DC2	31.344	199.498	44.5436	179.135	Up	2.63202	1.98375	-0.648264	Responsive
ENSG00000175221	MED16	95.7086	196.138	118.096	154.014	Up	1.02749	0.380272	-0.647218	Responsive
ENSG00000198727	MT-CYB	113.717	323.128	145.823	263.885	Up	1.49848	0.851286	-0.647198	Responsive
ENSG00000158805	ZNF276	775.302	1782.63	816.333	1198.81	Up	1.20013	0.553812	-0.646315	Responsive
ENSG00000143384	MCL1	30054.3	73897.6	35098.2	55151.2	Up	1.29793	0.651981	-0.645948	Responsive
ENSG00000134285	FKBP11	41.2479	99.7384	41.3742	63.5793	Up	1.25366	0.607887	-0.645775	Responsive
ENSG00000118263	KLF7	589.79	1999.43	651.502	1411.95	Up	1.75959	1.11466	-0.644935	Responsive
ENSG00000134352	IL6ST	3349.6	11459.7	3515.13	7690.46	Up	1.7742	1.12927	-0.644931	Responsive
ENSG00000179241	LDLRAD3	58.9533	183.084	78.6634	155.472	Up	1.61846	0.973912	-0.644544	Responsive
ENSG00000158825	CDA	76.4625	230.019	98.9262	189.834	Up	1.57644	0.933383	-0.643055	Responsive
ENSG00000023330	ALAS1	565.369	1918.41	464.898	1010.69	Up	1.76085	1.11867	-0.642178	Responsive
ENSG00000179820	MYADM	321.844	1315.93	425.493	1114.19	Up	2.02827	1.38669	-0.641581	Responsive
ENSG00000196872	KIAA1211L	7.96877	67.8127	10.4318	55.2327	Up	2.93969	2.29836	-0.641333	Responsive
ENSG00000273559	CWC25	439.513	1027.29	507.601	760.287	Up	1.22299	0.581905	-0.641083	Responsive
ENSG00000075420	FNDC3B	1134.9	7156.37	1294.18	5236.14	Up	2.65559	2.01563	-0.639968	Responsive
ENSG00000173559	NABP1	2818.76	9833.98	2779.64	6229.35	Up	1.80235	1.1639	-0.63845	Responsive
ENSG00000204388	HSPA1B	130.069	1147.18	121.265	687.074	Up	3.13096	2.49255	-0.638402	Responsive
ENSG00000159339	PADI4	835.936	4878.29	1098.1	4116.23	Up	2.54348	1.90535	-0.638135	Responsive
ENSG00000100731	PCNX1	1688.51	6454.6	1963.84	4823.95	Up	1.93395	1.2961	-0.637847	Responsive
ENSG00000180549	FUT7	184.873	553.454	206.207	396.325	Up	1.57675	0.939251	-0.637497	Responsive
ENSG00000141985	SH3GL1	117.943	355.392	162.031	313.188	Up	1.5832	0.946486	-0.636712	Responsive
ENSG00000180509	KCNE1	428.99	1327.88	473.079	941.567	Up	1.62783	0.99147	-0.636362	Responsive
ENSG00000248333	CDK11B	174.033	402.204	198.117	294.155	Up	1.20388	0.567853	-0.636029	Responsive
ENSG00000100580	TMED8	691.113	3021.08	727.14	2045.26	Up	2.12646	1.4907	-0.63576	Responsive
ENSG00000075785	RAB7A	247.74	1360.86	306.22	1081.97	Up	2.45287	1.81765	-0.635229	Responsive
ENSG00000115956	PLEK	7968.73	21153.8	7431.24	12703.2	Up	1.40838	0.773443	-0.634937	Responsive
ENSG00000119812	FAM98A	78.5521	216.441	134.462	237.443	Up	1.45065	0.815753	-0.634898	Responsive
ENSG00000164096	C4orf3	1973.49	4985.16	1966.07	3204.58	Up	1.33645	0.704541	-0.631906	Responsive
ENSG00000005379	TSPOAP1	101.122	261.437	134.666	224.191	Up	1.36168	0.731097	-0.630586	Responsive
ENSG00000178764	ZHX2	40.897	228.078	44.9319	161.275	Up	2.45092	1.82088	-0.630046	Responsive
ENSG00000142512	SIGLEC10	893.013	2406.84	713.391	1242.45	Up	1.42937	0.799563	-0.629808	Responsive
ENSG00000101745	ANKRD12	1720.29	3669.1	1774.6	2446.2	Up	1.09233	0.462826	-0.6295	Responsive
ENSG00000069974	RAB27A	697.808	2035.13	857.25	1615.53	Up	1.54286	0.913431	-0.629434	Responsive
ENSG00000079313	REXO1	63.3672	154.109	88.0101	137.66	Up	1.26888	0.639514	-0.629369	Responsive
ENSG00000203879	GDI1	373.498	1337.22	432.161	999.754	Up	1.83728	1.20811	-0.629168	Responsive
ENSG00000126003	PLAGL2	91.2986	395.23	99.0733	276.846	Up	2.10196	1.47323	-0.628729	Responsive
ENSG00000143514	TP53BP2	645.079	1869.32	744.753	1395.27	Up	1.53351	0.904811	-0.628694	Responsive
ENSG00000116852	KIF21B	194.611	707.899	207.561	487.869	Up	1.8576	1.22898	-0.628617	Responsive
ENSG00000105355	PLIN3	829.189	3273.97	897.024	2293.63	Up	1.97997	1.35344	-0.626529	Responsive
ENSG00000224470	ATXN1L	415.956	897.99	525.071	733.905	Up	1.10841	0.4823	-0.626108	Responsive
ENSG00000110446	SLC15A3	1207.06	2621.62	1309.65	1843.89	Up	1.11832	0.493254	-0.625068	Responsive
ENSG00000133961	NUMB	968.225	2915	1172.94	2289.43	Up	1.58909	0.964257	-0.624831	Responsive
ENSG00000187764	SEMA4D	556.263	1351.55	637.663	1004.3	Up	1.27925	0.6545	-0.624749	Responsive
ENSG00000110047	EHD1	589.28	4347.24	526.742	2520.55	Up	2.88096	2.25641	-0.624555	Responsive
ENSG00000124201	ZNFX1	1107.11	2630.76	1105.48	1703.87	Up	1.24792	0.623681	-0.624239	Responsive
ENSG00000100813	ACIN1	989.549	2172.03	1273.81	1813.52	Up	1.13341	0.509305	-0.624104	Responsive
ENSG00000084112	SSH1	169.839	426.711	222.534	362.126	Up	1.324	0.699977	-0.624022	Responsive
ENSG00000064999	ANKS1A	265.763	574.787	345.108	483.735	Up	1.10998	0.485975	-0.624001	Responsive
ENSG00000266028	SRGAP2	250.843	752.394	316.876	616.088	Up	1.58088	0.957009	-0.623873	Responsive
ENSG00000198176	TFDP1	503.346	1307.22	545.34	919.485	Up	1.37512	0.752594	-0.622529	Responsive
ENSG00000068323	TFE3	269.155	991.996	328.216	784.997	Up	1.878	1.25549	-0.622512	Responsive
ENSG00000151327	FAM177A1	345.006	928.83	341.708	597.354	Up	1.42617	0.804017	-0.622152	Responsive
ENSG00000087253	LPCAT2	1111.13	2830.73	1157.16	1914.93	Up	1.34836	0.726217	-0.622145	Responsive
ENSG00000160213	CSTB	197.518	466.902	224.373	344.422	Up	1.23694	0.616046	-0.620893	Responsive
ENSG00000198604	BAZ1A	3525.3	12014.9	3276.33	7263.54	Up	1.76872	1.14835	-0.620366	Responsive
ENSG00000058063	ATP11B	2347.11	6215.47	2378.71	4097.36	Up	1.4046	0.78426	-0.620335	Responsive
ENSG00000169032	MAP2K1	1115.16	2665.41	1330.34	2068.84	Up	1.25636	0.636642	-0.619721	Responsive
ENSG00000133703	KRAS	654.697	2396.36	759.795	1811.12	Up	1.87035	1.25209	-0.618253	Responsive
ENSG00000149084	HSD17B12	348.607	867.68	439.399	712.215	Up	1.31309	0.695524	-0.617566	Responsive
ENSG00000114784	EIF1B	269.215	783.349	275.903	522.952	Up	1.53739	0.920052	-0.617339	Responsive
ENSG00000078369	GNB1	1866.76	5677.62	2205.28	4372.1	Up	1.60423	0.987042	-0.617192	Responsive
ENSG00000142453	CARM1	72.9944	183.79	99.6116	162.848	Up	1.3204	0.703563	-0.616834	Responsive
ENSG00000187554	TLR5	607.598	1483.77	600.091	955.534	Up	1.28668	0.670232	-0.61645	Responsive
ENSG00000059769	DNAJC25	79.5478	197.539	87.4811	141.259	Up	1.3015	0.685081	-0.616421	Responsive
ENSG00000253276	CCDC71L	342.022	982.408	286.159	536.192	Up	1.51949	0.90359	-0.615901	Responsive
ENSG00000159399	HK2	632.931	1490.68	849.726	1305.96	Up	1.23454	0.619453	-0.615088	Responsive
ENSG00000111642	CHD4	1640.01	4187.87	1913.21	3189.21	Up	1.35197	0.7369	-0.615072	Responsive
ENSG00000117280	RAB29	542.051	1239.7	523.441	781.488	Up	1.192	0.577288	-0.614711	Responsive
ENSG00000158615	PPP1R15B	2083.57	5009.68	2501.2	3927.04	Up	1.26525	0.650613	-0.614641	Responsive
ENSG00000077549	CAPZB	693.03	2464.08	742.541	1724.09	Up	1.82857	1.21419	-0.614376	Responsive
ENSG00000142657	PGD	3760.35	10257.2	4837.05	8620.6	Up	1.44746	0.83353	-0.613925	Responsive
ENSG00000182934	SRPRA	357.681	1359.39	433.31	1076.05	Up	1.92325	1.31029	-0.612959	Responsive
ENSG00000108984	MAP2K6	606.199	1397.98	703.689	1061.4	Up	1.20413	0.592271	-0.611858	Responsive
ENSG00000104853	CLPTM1	135.449	319.088	183.869	283.025	Up	1.23011	0.619514	-0.610597	Responsive
ENSG00000118363	SPCS2	60.5857	355.758	86.5212	331.147	Up	2.53428	1.92412	-0.610161	Responsive
ENSG00000105329	TGFB1	167.877	589.935	196.328	451.37	Up	1.80703	1.19691	-0.610121	Responsive
ENSG00000131389	SLC6A6	1262.43	2620.58	1463.61	1990.9	Up	1.0531	0.443628	-0.609467	Responsive
ENSG00000213516	RBMXL1	313.874	635.432	352.16	467.346	Up	1.01523	0.407252	-0.607983	Responsive
ENSG00000151948	GLT1D1	796.13	2330.45	908.715	1749.32	Up	1.54834	0.944135	-0.604208	Responsive
ENSG00000112335	SNX3	2173.34	4842.39	1917.16	2812.88	Up	1.15544	0.552835	-0.602605	Responsive
ENSG00000100644	HIF1A	2269.17	8359.64	2362.33	5736.52	Up	1.88081	1.27961	-0.601206	Responsive
ENSG00000130479	MAP1S	53.8976	154.422	58.9817	111.001	Up	1.50138	0.90092	-0.60046	Responsive
ENSG00000031081	ARHGAP31	555.171	1677.62	670.271	1335.78	Up	1.59368	0.993798	-0.599879	Responsive
ENSG00000001167	NFYA	269.306	714.605	317.488	555.389	Up	1.40457	0.804853	-0.599715	Responsive
ENSG00000127947	PTPN12	696.456	2208.01	752.298	1573.81	Up	1.66322	1.06388	-0.599339	Responsive
ENSG00000114316	USP4	606.063	1595.57	765.409	1330.31	Up	1.39506	0.796662	-0.598396	Responsive
ENSG00000186111	PIP5K1C	68.3348	144.867	87.9315	122.649	Up	1.073	0.475481	-0.597522	Responsive
ENSG00000255423	EBLN2	138.794	290.143	126.94	175.118	Up	1.05842	0.461073	-0.597347	Responsive
ENSG00000099783	HNRNPM	664.109	2621.4	813.518	2121.8	Up	1.97922	1.38195	-0.597275	Responsive
ENSG00000173933	RBM4	130.686	280.501	161.638	228.818	Up	1.09604	0.498828	-0.597215	Responsive
ENSG00000008952	SEC62	1518.54	3588.78	1748.5	2733.49	Up	1.24026	0.644329	-0.59593	Responsive
ENSG00000170502	NUDT9	95.4692	211.789	107.142	156.86	Up	1.14129	0.545715	-0.59557	Responsive
ENSG00000079805	DNM2	1427.97	3663.15	1614.69	2741.74	Up	1.3585	0.763466	-0.595035	Responsive
ENSG00000179218	CALR	2271.81	12058.4	2402.12	8441.12	Up	2.40761	1.8127	-0.594911	Responsive
ENSG00000100330	MTMR3	2134.53	4651.66	2527.69	3648.01	Up	1.12346	0.529114	-0.594346	Responsive
ENSG00000186432	KPNA4	1091.09	2912.96	1227.4	2170.11	Up	1.41589	0.821657	-0.594231	Responsive
ENSG00000173517	PEAK1	172.516	467.679	175.148	314.328	Up	1.43353	0.840061	-0.593467	Responsive
ENSG00000148926	ADM	177.875	2480.23	151.317	1400.26	Up	3.79403	3.20158	-0.592452	Responsive
ENSG00000101294	HM13	452.819	1957.62	536.129	1537.05	Up	2.10965	1.51776	-0.591887	Responsive
ENSG00000032444	PNPLA6	758.284	2259.32	737.781	1458.35	Up	1.57381	0.982106	-0.591706	Responsive
ENSG00000123728	RAP2C	1318.99	3222.42	1337.92	2169.17	Up	1.28806	0.696739	-0.591325	Responsive
ENSG00000100365	NCF4	1415.77	3952.01	1330.96	2465.72	Up	1.48035	0.88905	-0.591301	Responsive
ENSG00000138069	RAB1A	1688.06	5628.37	1765.87	3908.64	Up	1.73675	1.14584	-0.590912	Responsive
ENSG00000163349	HIPK1	1909.08	4211.87	2324.95	3405.27	Up	1.14117	0.550372	-0.590801	Responsive
ENSG00000077984	CST7	33.569	578.834	23.0049	266.422	Up	4.06809	3.47772	-0.590372	Responsive
ENSG00000157350	ST3GAL2	510.981	2215.56	572.066	1647.5	Up	2.11416	1.52438	-0.589777	Responsive
ENSG00000149428	HYOU1	564.618	3841.38	623.16	2816.55	Up	2.7641	2.17445	-0.589649	Responsive
ENSG00000197555	SIPA1L1	996.93	3299.34	1010.02	2222.37	Up	1.7256	1.13693	-0.588674	Responsive
ENSG00000140350	ANP32A	2124.54	4382.54	2393.66	3283.57	Up	1.04427	0.455885	-0.588385	Responsive
ENSG00000064393	HIPK2	256.56	1215.03	319.931	1006.82	Up	2.2392	1.6509	-0.588298	Responsive
ENSG00000171302	CANT1	289.044	1025.23	314.456	741.887	Up	1.82301	1.23571	-0.587306	Responsive
ENSG00000104626	ERI1	291.193	875.746	287.541	575.625	Up	1.58524	0.998856	-0.586382	Responsive
ENSG00000073331	ALPK1	799.958	1956.68	805.306	1313.08	Up	1.28934	0.704658	-0.584686	Responsive
ENSG00000149798	CDC42EP2	86.9592	316.584	90.1078	218.494	Up	1.85223	1.26854	-0.583693	Responsive
ENSG00000154640	BTG3	72.7236	173.298	74.7741	118.544	Up	1.24135	0.657769	-0.583585	Responsive
ENSG00000166825	ANPEP	429.073	894.541	558.383	776.468	Up	1.05818	0.474948	-0.583231	Responsive
ENSG00000080371	RAB21	1418.7	3488.79	1572.86	2581.44	Up	1.29755	0.714427	-0.583123	Responsive
ENSG00000100266	PACSIN2	1164.45	2735.78	1253.12	1965.76	Up	1.23159	0.649141	-0.582448	Responsive
ENSG00000104805	NUCB1	955.043	1918.64	996.658	1338.37	Up	1.00569	0.424942	-0.580748	Responsive
ENSG00000135048	CEMIP2	1207.62	3518.34	1483.26	2888.89	Up	1.54194	0.961269	-0.580672	Responsive
ENSG00000132405	TBC1D14	1886.41	5315.97	1939.07	3653.59	Up	1.4942	0.913604	-0.580591	Responsive
ENSG00000153815	CMIP	127.762	412.114	159.116	342.58	Up	1.68184	1.10153	-0.580308	Responsive
ENSG00000148459	PDSS1	162.204	963.837	149.247	593.606	Up	2.56361	1.9846	-0.579008	Responsive
ENSG00000155876	RRAGA	222.448	542.475	260.511	424.861	Up	1.28227	0.703511	-0.578762	Responsive
ENSG00000277443	MARCKS	3803.42	27665.8	3487.75	17007.6	Up	2.86241	2.28549	-0.576921	Responsive
ENSG00000144597	EAF1	921.045	2846.92	1045.48	2166.07	Up	1.627	1.05021	-0.576796	Responsive
ENSG00000215421	ZNF407	431.516	1387.82	532.908	1148.6	Up	1.68303	1.10647	-0.576565	Responsive
ENSG00000213928	IRF9	151.881	374.971	156.523	258.799	Up	1.29821	0.721832	-0.576376	Responsive
ENSG00000114354	TFG	416.425	1154.29	490.141	911.513	Up	1.46867	0.893708	-0.574958	Responsive
ENSG00000213639	PPP1CB	3551.89	10704.1	3844.41	7778.13	Up	1.59123	1.01647	-0.574761	Responsive
ENSG00000116688	MFN2	1057.23	2222.08	1272.6	1796.22	Up	1.0709	0.49686	-0.574038	Responsive
ENSG00000101425	BPI	138.757	770.643	153.364	571.53	Up	2.46502	1.89101	-0.574002	Responsive
ENSG00000155966	AFF2	273.547	812.828	224.96	448.955	Up	1.56767	0.993712	-0.573961	Responsive
ENSG00000081041	CXCL2	84.9433	341.323	123.244	332.168	Up	1.9939	1.42307	-0.570832	Responsive
ENSG00000170832	USP32	1277.07	4369.48	1380.63	3182.07	Up	1.77383	1.20405	-0.569778	Responsive
ENSG00000177432	NAP1L5	14.1054	56.1446	23.8238	62.2802	Up	1.91956	1.35003	-0.569524	Responsive
ENSG00000120438	TCP1	2667.29	7592.96	2465.62	4729.54	Up	1.50894	0.93947	-0.56947	Responsive
ENSG00000181409	AATK	117.746	461.177	147.258	387.988	Up	1.96056	1.39162	-0.568946	Responsive
ENSG00000074054	CLASP1	705.429	1569.31	759.435	1138.64	Up	1.15243	0.583677	-0.568752	Responsive
ENSG00000175471	MCTP1	2655.11	7069.52	2537.11	4556.63	Up	1.4125	0.844529	-0.56797	Responsive
ENSG00000188827	SLX4	53.7408	169.273	60.3726	127.928	Up	1.63716	1.0709	-0.566266	Responsive
ENSG00000105501	SIGLEC5	40.8638	116.472	37.4737	71.9182	Up	1.48854	0.922408	-0.566131	Responsive
ENSG00000126012	KDM5C	713.029	1781.34	876.321	1478.27	Up	1.31972	0.753703	-0.566014	Responsive
ENSG00000108557	RAI1	61.5162	124.221	86.2725	117.108	Up	1.00217	0.436507	-0.565668	Responsive
ENSG00000169403	PTAFR	2510.35	8329.55	2812.91	6306.63	Up	1.72995	1.16452	-0.565422	Responsive
ENSG00000184840	TMED9	775.098	2267.83	1059.87	2094.86	Up	1.54764	0.982296	-0.565341	Responsive
ENSG00000127528	KLF2	711.604	2125.42	824.511	1664.36	Up	1.57725	1.01247	-0.564779	Responsive
ENSG00000121297	TSHZ3	87.3287	455.788	111.015	390.632	Up	2.37057	1.8058	-0.564766	Responsive
ENSG00000112242	E2F3	320.606	1005.66	377.663	800.409	Up	1.64622	1.08162	-0.564592	Responsive
ENSG00000067900	ROCK1	2623.62	6519.41	3045.49	5121.56	Up	1.31285	0.749714	-0.563141	Responsive
ENSG00000116514	RNF19B	711.326	1884.8	767.418	1376.15	Up	1.40457	0.841726	-0.56284	Responsive
ENSG00000134287	ARF3	892.56	2345.07	993.519	1767.12	Up	1.39261	0.830144	-0.562467	Responsive
ENSG00000132740	IGHMBP2	127.71	272.549	143.992	207.727	Up	1.08768	0.52565	-0.562031	Responsive
ENSG00000116350	SRSF4	909.125	1891.92	1084.25	1528.5	Up	1.05648	0.495038	-0.561442	Responsive
ENSG00000169446	MMGT1	227.604	565.214	295.976	497.753	Up	1.3085	0.747983	-0.560514	Responsive
ENSG00000175931	UBE2O	150.764	331.186	194.157	289.374	Up	1.13016	0.573278	-0.556883	Responsive
ENSG00000198060	MARCH5	308.126	639.968	303.388	428.104	Up	1.05206	0.495417	-0.556642	Responsive
ENSG00000130724	CHMP2A	455.909	1233.44	491.427	903.66	Up	1.43388	0.877464	-0.556419	Responsive
ENSG00000132326	PER2	141.139	318.05	174.569	267.013	Up	1.16648	0.610264	-0.556216	Responsive
ENSG00000139083	ETV6	351.193	1073.43	413.467	858.913	Up	1.60913	1.05293	-0.556196	Responsive
ENSG00000139211	AMIGO2	47.0108	115.252	36.2837	60.3998	Up	1.27583	0.71969	-0.556137	Responsive
ENSG00000137877	SPTBN5	39.8593	216.151	44.5066	163.531	Up	2.40996	1.85421	-0.555746	Responsive
ENSG00000104825	NFKBIB	193.49	423.506	200.906	299.204	Up	1.12609	0.572262	-0.553827	Responsive
ENSG00000184014	DENND5A	2981.91	7591.1	3052.22	5293	Up	1.34778	0.794027	-0.553753	Responsive
ENSG00000154813	DPH3	352.568	1074.4	402.874	836.014	Up	1.60481	1.05135	-0.553465	Responsive
ENSG00000067182	TNFRSF1A	949.377	2625.39	1172.27	2208.67	Up	1.46651	0.913302	-0.553205	Responsive
ENSG00000151748	SAV1	117.865	278.307	108.358	174.166	Up	1.23252	0.679666	-0.552855	Responsive
ENSG00000108349	CASC3	405.44	970.945	480.778	784.734	Up	1.25783	0.705674	-0.552159	Responsive
ENSG00000203710	CR1	725.728	4493.77	875.688	3697.77	Up	2.62876	2.07691	-0.551848	Responsive
ENSG00000005339	CREBBP	567.931	1184.53	638.505	908.042	Up	1.0592	0.507392	-0.55181	Responsive
ENSG00000185722	ANKFY1	633.36	1870.73	676.847	1363.72	Up	1.561	1.00958	-0.551423	Responsive
ENSG00000177105	RHOG	271.647	1055.7	295.846	784.059	Up	1.95445	1.40309	-0.551365	Responsive
ENSG00000154978	VOPP1	336.663	950.514	352.753	679.775	Up	1.49464	0.944433	-0.550208	Responsive
ENSG00000225190	PLEKHM1	189.327	464.983	226.989	381.025	Up	1.2918	0.744703	-0.547096	Responsive
ENSG00000127481	UBR4	1307.15	3337.4	1619.63	2835.19	Up	1.35163	0.807402	-0.544225	Responsive
ENSG00000168434	COG7	85.3492	171.317	102.414	140.533	Up	0.996807	0.452713	-0.544094	Responsive
ENSG00000136238	RAC1	457.886	1186.16	565.083	1003.56	Up	1.3713	0.827478	-0.543825	Responsive
ENSG00000171552	BCL2L1	148.953	492.123	156.857	355.09	Up	1.71744	1.17363	-0.543814	Responsive
ENSG00000114302	PRKAR2A	630.645	1351.61	743.986	1093.59	Up	1.09856	0.5551	-0.543459	Responsive
ENSG00000182872	RBM10	457.3	1044.58	521.286	816.67	Up	1.18994	0.646678	-0.543263	Responsive
ENSG00000109814	UGDH	141.401	390.115	167.88	317.499	Up	1.45763	0.91529	-0.542341	Responsive
ENSG00000134333	LDHA	1594.92	5823.68	1667.59	4181.39	Up	1.86779	1.3257	-0.542092	Responsive
ENSG00000112576	CCND3	1168.25	5511.68	1173.17	3803.58	Up	2.23717	1.6961	-0.541074	Responsive
ENSG00000134371	CDC73	533.006	1408.12	608.13	1103.69	Up	1.39986	0.858813	-0.541049	Responsive
ENSG00000086062	B4GALT1	292.299	878.806	354.117	731.43	Up	1.58482	1.0444	-0.540418	Responsive
ENSG00000099917	MED15	255.878	542.7	304.151	443.261	Up	1.08173	0.541887	-0.539838	Responsive
ENSG00000254470	AP5B1	710.937	1852.18	717.271	1285.36	Up	1.38018	0.840693	-0.539486	Responsive
ENSG00000100243	CYB5R3	75.332	321.848	91.7739	269.014	Up	2.0805	1.54124	-0.539257	Responsive
ENSG00000111913	RIPOR2	9717.46	40376	10126.2	28984.6	Up	2.05474	1.5171	-0.537639	Responsive
ENSG00000055917	PUM2	1062.53	2692.66	1309.46	2287.91	Up	1.34072	0.804586	-0.536129	Responsive
ENSG00000131263	RLIM	2110.18	4798.89	2243.96	3519.01	Up	1.18495	0.648887	-0.536063	Responsive
ENSG00000144566	RAB5A	997.024	2805.66	994.607	1930.91	Up	1.49171	0.956377	-0.535331	Responsive
ENSG00000134153	EMC7	275.667	618.938	372.834	576.992	Up	1.16397	0.628649	-0.535323	Responsive
ENSG00000090060	PAPOLA	2506.59	5333.58	2961.01	4349.69	Up	1.08907	0.554667	-0.534408	Responsive
ENSG00000158195	WASF2	551.496	1293.65	709.08	1147.89	Up	1.22853	0.694193	-0.534335	Responsive
ENSG00000108107	RPL28	263.658	981.465	349.558	897.972	Up	1.89228	1.35862	-0.533654	Responsive
ENSG00000198363	ASPH	858.965	2589.38	914.401	1903.94	Up	1.59081	1.05727	-0.533547	Responsive
ENSG00000038219	BOD1L1	1874.34	4559.27	2226.11	3742.38	Up	1.28197	0.74917	-0.532797	Responsive
ENSG00000148358	GPR107	529.785	1190.7	652.493	1013.25	Up	1.16682	0.634173	-0.532646	Responsive
ENSG00000185507	IRF7	731.061	1470.71	539.046	749.667	Up	1.00746	0.475092	-0.532369	Responsive
ENSG00000104885	DOT1L	87.2228	287.139	110.724	251.561	Up	1.70754	1.17669	-0.530856	Responsive
ENSG00000127946	HIP1	268.141	7074.03	275.954	5038.54	Up	4.7163	4.18557	-0.530731	Responsive
ENSG00000159216	RUNX1	296.813	1192.59	338.661	942.244	Up	2.00282	1.47354	-0.529283	Responsive
ENSG00000164104	HMGB2	2845.93	5840.74	3149.15	4481.73	Up	1.03699	0.508957	-0.528037	Responsive
ENSG00000165632	TAF3	48.8372	99.3113	70.9358	99.4414	Up	1.00919	0.481571	-0.527619	Responsive
ENSG00000071553	ATP6AP1	1010.27	2207.5	1063.13	1612.56	Up	1.12691	0.600576	-0.52633	Responsive
ENSG00000007237	GAS7	3263.14	7499.32	3817.96	6092	Up	1.20025	0.673975	-0.526273	Responsive
ENSG00000055070	SZRD1	352.574	858.449	451.57	763.367	Up	1.2814	0.756123	-0.525275	Responsive
ENSG00000089159	PXN	301.193	1349.6	334.628	1041.86	Up	2.16006	1.6356	-0.524456	Responsive
ENSG00000129450	SIGLEC9	596.851	2044.33	669.177	1593.65	Up	1.77447	1.25063	-0.52385	Responsive
ENSG00000113448	PDE4D	486.445	2250.27	460.09	1480.57	Up	2.20743	1.68401	-0.523416	Responsive
ENSG00000139722	VPS37B	121.472	279.982	136.222	218.063	Up	1.19803	0.674829	-0.523203	Responsive
ENSG00000129657	SEC14L1	853.124	1909.77	903.536	1408.09	Up	1.16164	0.639515	-0.522126	Responsive
ENSG00000198814	GK	570.177	2980.81	482.55	1756.85	Up	2.38418	1.86208	-0.522103	Responsive
ENSG00000171608	PIK3CD	1535.13	3731.1	1690.21	2860.48	Up	1.28069	0.758707	-0.521983	Responsive
ENSG00000142039	CCDC97	66.0045	215.003	74.0012	167.439	Up	1.68872	1.16724	-0.521481	Responsive
ENSG00000196182	STK40	422.925	1260	483.786	1003.84	Up	1.57269	1.05155	-0.521139	Responsive
ENSG00000079432	CIC	167.259	400.264	187.334	312.011	Up	1.25387	0.73292	-0.520952	Responsive
ENSG00000169902	TPST1	76.937	224.115	107.777	218.034	Up	1.53028	1.00979	-0.520499	Responsive
ENSG00000160211	G6PD	270.982	645.46	323.836	537.818	Up	1.24905	0.730085	-0.518964	Responsive
ENSG00000188229	TUBB4B	791.963	1721.3	806.385	1222.89	Up	1.11901	0.600147	-0.518867	Responsive
ENSG00000179151	EDC3	50.2924	135.17	71.2305	132.993	Up	1.40859	0.891475	-0.517119	Responsive
ENSG00000155097	ATP6V1C1	1022.47	3344.37	1119.84	2560.58	Up	1.7087	1.19246	-0.516247	Responsive
ENSG00000198399	ITSN2	3106.8	6337.47	3421.1	4881.95	Up	1.02824	0.512871	-0.515369	Responsive
ENSG00000166579	NDEL1	752.656	1796.88	799.937	1335.76	Up	1.25432	0.738974	-0.515343	Responsive
ENSG00000086300	SNX10	2777.89	6253.84	2554.03	4023.36	Up	1.17046	0.655419	-0.515044	Responsive
ENSG00000135074	ADAM19	524.188	3053.05	607.58	2475.54	Up	2.53982	2.0248	-0.515012	Responsive
ENSG00000136950	ARPC5L	294.03	862.274	296.597	608.462	Up	1.54896	1.03418	-0.514778	Responsive
ENSG00000158869	FCER1G	1202.8	4181.22	1227.61	2989.16	Up	1.79667	1.28319	-0.513477	Responsive
ENSG00000129667	RHBDF2	367.872	961.212	373.955	684.256	Up	1.38323	0.869923	-0.51331	Responsive
ENSG00000100100	PIK3IP1	1463.73	393.873	1385	260.856	Down	-1.89117	-2.40408	-0.512907	Responsive
ENSG00000128016	ZFP36	1164.01	2685.81	1259.33	2036.11	Up	1.20556	0.692731	-0.512827	Responsive
ENSG00000177272	KCNA3	105.249	215.994	117.292	168.498	Up	1.0302	0.518912	-0.511292	Responsive
ENSG00000066336	SPI1	679.603	2253.64	774.001	1800.47	Up	1.72801	1.2169	-0.511113	Responsive
ENSG00000101017	CD40	225.702	618.465	197.322	379.657	Up	1.45022	0.940649	-0.509575	Responsive
ENSG00000115107	STEAP3	50.172	137.229	60.7283	116.184	Up	1.43363	0.92477	-0.508862	Responsive
ENSG00000203747	FCGR3A	2686.53	929.216	1585	385.043	Down	-1.53064	-2.03856	-0.507914	Responsive
ENSG00000204839	MROH6	63.2694	134.593	63.348	94.5017	Up	1.07708	0.569631	-0.507452	Responsive
ENSG00000160199	PKNOX1	173.242	474.495	169.082	325.868	Up	1.44834	0.942477	-0.505863	Responsive
ENSG00000168884	TNIP2	604.075	1485.85	573.123	992.819	Up	1.29708	0.791624	-0.505453	Responsive
ENSG00000163171	CDC42EP3	1877.77	6458.33	1999.73	4846.6	Up	1.7816	1.27674	-0.504855	Responsive
ENSG00000181381	DDX60L	2774.7	12269.8	2811.09	8762.79	Up	2.14431	1.63991	-0.504395	Responsive
ENSG00000204619	PPP1R11	307.182	691.143	345.225	547.263	Up	1.16729	0.66316	-0.504126	Responsive
ENSG00000198961	PJA2	2811.22	6939.8	2997.43	5216.91	Up	1.30339	0.799266	-0.504126	Responsive
ENSG00000140044	JDP2	663.603	1867.32	772.265	1532.6	Up	1.49118	0.987892	-0.503285	Responsive
ENSG00000090674	MCOLN1	88.6005	326.16	97.3927	252.53	Up	1.86842	1.36553	-0.502887	Responsive
ENSG00000170791	CHCHD7	704.838	1725.03	653.008	1128.71	Up	1.29005	0.788569	-0.501479	Responsive
ENSG00000172943	PHF8	318.606	774.92	338.038	580.553	Up	1.27962	0.778464	-0.501151	Responsive
ENSG00000163602	RYBP	597.336	1207.85	626.908	895.541	Up	1.01461	0.513818	-0.500793	Responsive
ENSG00000174437	ATP2A2	892.393	2706.05	1063.41	2278.38	Up	1.59935	1.09859	-0.500765	Responsive
ENSG00000198786	MT-ND5	99.0614	285.755	117.216	238.455	Up	1.51893	1.01833	-0.500603	Responsive
ENSG00000173744	AGFG1	2428.05	16385.3	2646.45	12623.6	Up	2.75403	2.25357	-0.500466	Responsive
ENSG00000058091	CDK14	294.553	729.186	262.159	459.292	Up	1.30485	0.806614	-0.498234	Responsive
ENSG00000065809	FAM107B	1019.2	3823.15	1091.37	2899.54	Up	1.90628	1.40886	-0.497425	Responsive
ENSG00000163221	S100A12	5340.06	45617.9	4554.46	27562.9	Up	3.09443	2.59711	-0.497322	Responsive
ENSG00000145860	RNF145	683.478	1881.93	708.264	1382.58	Up	1.4599	0.964013	-0.495891	Responsive
ENSG00000148200	NR6A1	35.556	80.6405	39.7457	63.5354	Up	1.15918	0.663442	-0.495734	Responsive
ENSG00000075624	ACTB	17442.8	76111.4	19113.6	59172.9	Up	2.12542	1.63029	-0.49513	Responsive
ENSG00000160679	CHTOP	738.648	1563.05	814.011	1222.19	Up	1.08037	0.585751	-0.494621	Responsive
ENSG00000153827	TRIP12	3398.36	10399.1	3819.12	8296.49	Up	1.61326	1.11906	-0.494208	Responsive
ENSG00000135525	MAP7	89.9369	42.1724	106.73	35.3183	Down	-1.07476	-1.56866	-0.4939	Responsive
ENSG00000161010	MRNIP	118.805	52.3681	142.658	44.4608	Down	-1.16664	-1.65995	-0.493311	Responsive
ENSG00000072694	FCGR2B	108.098	36.9897	86.9316	20.7805	Down	-1.52194	-2.01334	-0.4914	Responsive
ENSG00000198824	CHAMP1	28.8941	66.3692	32.83	53.2439	Up	1.17223	0.681159	-0.49107	Responsive
ENSG00000254087	LYN	3406.8	11818.1	3466.52	8558.03	Up	1.7942	1.30355	-0.490659	Responsive
ENSG00000130940	CASZ1	22.6476	93.4878	20.6035	60.4418	Up	1.99843	1.50796	-0.490479	Responsive
ENSG00000132122	SPATA6	158.14	49.0073	173.599	38.0538	Down	-1.67009	-2.16051	-0.490421	Responsive
ENSG00000110395	CBL	1008.25	2111.22	1161.06	1730.36	Up	1.06547	0.575222	-0.490246	Responsive
ENSG00000124275	MTRR	417.41	964.049	439.777	724.493	Up	1.20568	0.718912	-0.486772	Responsive
ENSG00000005020	SKAP2	1013.07	2848.91	1304.22	2618.98	Up	1.49076	1.00527	-0.485496	Responsive
ENSG00000165650	PDZD8	747.796	1516.85	782.447	1133.44	Up	1.01939	0.534075	-0.485312	Responsive
ENSG00000137076	TLN1	5509.11	12805	6402.85	10639.6	Up	1.21666	0.732561	-0.484101	Responsive
ENSG00000163412	EIF4E3	789.37	1990.4	804.948	1451.07	Up	1.33319	0.849355	-0.48383	Responsive
ENSG00000121774	KHDRBS1	740.552	1811.4	835.859	1461.91	Up	1.28928	0.805789	-0.483494	Responsive
ENSG00000100784	RPS6KA5	305.435	124.699	351.316	102.387	Down	-1.28561	-1.76882	-0.483205	Responsive
ENSG00000164548	TRA2A	715.598	1628.5	814.903	1326.98	Up	1.18519	0.702763	-0.482427	Responsive
ENSG00000006125	AP2B1	348.906	1231.27	372.616	941.093	Up	1.81627	1.33431	-0.48196	Responsive
ENSG00000130703	OSBPL2	695.458	1493.7	703.236	1081.37	Up	1.10175	0.620061	-0.481692	Responsive
ENSG00000188315	C3orf62	111.631	255.111	111.444	182.218	Up	1.18517	0.704349	-0.480819	Responsive
ENSG00000155034	FBXL18	30.4876	63.8152	35.056	52.2088	Up	1.04155	0.561428	-0.480119	Responsive
ENSG00000108061	SHOC2	2059.86	4485.51	2206.38	3445.07	Up	1.12235	0.642621	-0.479729	Responsive
ENSG00000153207	AHCTF1	685.685	1764.48	729.567	1346.44	Up	1.36234	0.883132	-0.479206	Responsive
ENSG00000097033	SH3GLB1	2445.43	5694.66	2407.66	4024.89	Up	1.21919	0.741076	-0.478112	Responsive
ENSG00000103111	MON1B	445.077	937.775	519.186	786.211	Up	1.07349	0.597723	-0.475765	Responsive
ENSG00000265808	SEC22B	789.884	2582.96	815.771	1919.56	Up	1.70805	1.23352	-0.474526	Responsive
ENSG00000110906	KCTD10	139.096	395.626	170.271	348.049	Up	1.50136	1.02715	-0.474214	Responsive
ENSG00000161021	MAML1	210.303	458.004	232.868	365.56	Up	1.11919	0.648357	-0.470835	Responsive
ENSG00000177628	GBA	193.364	390.645	223.53	325.493	Up	1.01078	0.540141	-0.470643	Responsive
ENSG00000075399	VPS9D1	163.483	914.318	167.191	674.8	Up	2.47634	2.00649	-0.469846	Responsive
ENSG00000088038	CNOT3	45.2429	105.087	52.8001	88.1518	Up	1.19795	0.728654	-0.469293	Responsive
ENSG00000164924	YWHAZ	4566.18	11367.4	5025.22	9037.45	Up	1.31565	0.8466	-0.469052	Responsive
ENSG00000099308	MAST3	194.545	495.091	218.647	401.733	Up	1.34311	0.87464	-0.468468	Responsive
ENSG00000170043	TRAPPC1	40.8298	114.958	53.0948	107.432	Up	1.471	1.00323	-0.467768	Responsive
ENSG00000126945	HNRNPH2	1847.22	5446.64	1896.68	4045.05	Up	1.5595	1.09228	-0.467219	Responsive
ENSG00000111110	PPM1H	119.849	36.317	160.311	35.0561	Down	-1.6953	-2.16153	-0.466232	Responsive
ENSG00000071127	WDR1	2673.53	9520.92	2800.95	7220.16	Up	1.83197	1.3658	-0.466169	Responsive
ENSG00000079277	MKNK1	533.323	2054.91	575.705	1605.95	Up	1.94399	1.47842	-0.465568	Responsive
ENSG00000073756	PTGS2	1952.38	7581.28	2255.23	6346.35	Up	1.95666	1.49224	-0.464417	Responsive
ENSG00000110651	CD81	118.888	262.443	135.756	216.803	Up	1.13581	0.671419	-0.464387	Responsive
ENSG00000167077	MEI1	156.945	829.549	166.737	638.604	Up	2.39464	1.93098	-0.463657	Responsive
ENSG00000146094	DOK3	605.823	1301.39	541.631	843.997	Up	1.10181	0.638976	-0.462835	Responsive
ENSG00000163820	FYCO1	190.604	398.71	212.22	321.783	Up	1.06082	0.59822	-0.462604	Responsive
ENSG00000047849	MAP4	197.355	487.549	228.182	408.721	Up	1.30042	0.838145	-0.462275	Responsive
ENSG00000204086	RPA4	19.9621	63.8692	17.0212	39.5469	Up	1.62975	1.1699	-0.459848	Responsive
ENSG00000169994	MYO7B	78.5736	31.447	60.7233	17.3005	Down	-1.2942	-1.75393	-0.459731	Responsive
ENSG00000002834	LASP1	1748.63	4288.4	1769.27	3155.36	Up	1.29372	0.834296	-0.459429	Responsive
ENSG00000136485	DCAF7	532.672	1167.72	659.128	1050.4	Up	1.1309	0.671496	-0.459404	Responsive
ENSG00000167522	ANKRD11	297.787	758.357	365.387	676.709	Up	1.34566	0.887299	-0.458364	Responsive
ENSG00000068489	PRR11	75.0049	22.937	77.446	16.9818	Down	-1.66685	-2.12516	-0.458309	Responsive
ENSG00000206560	ANKRD28	1417.56	3313.32	1212.09	2062.08	Up	1.22428	0.766118	-0.458167	Responsive
ENSG00000124486	USP9X	2169.24	4570.79	2424.24	3718.15	Up	1.07491	0.616844	-0.458064	Responsive
ENSG00000155629	PIK3AP1	5319.69	19918.7	4677.25	12756.7	Up	1.90451	1.44733	-0.457178	Responsive
ENSG00000138594	TMOD3	1972.3	5020.76	2035.4	3774.85	Up	1.34758	0.890781	-0.456802	Responsive
ENSG00000128340	RAC2	561.804	2007.32	535.241	1393.33	Up	1.83528	1.37862	-0.456664	Responsive
ENSG00000067066	SP100	2422.57	5780.09	2358.47	4100.83	Up	1.2542	0.797804	-0.456401	Responsive
ENSG00000131467	PSME3	347.854	1072.68	427.888	961.53	Up	1.62187	1.16623	-0.455643	Responsive
ENSG00000062485	CS	339.519	814.439	429.201	750.208	Up	1.25984	0.804204	-0.455638	Responsive
ENSG00000140577	CRTC3	294.535	759.554	350.889	659.943	Up	1.36372	0.909405	-0.454317	Responsive
ENSG00000131979	GCH1	1789.5	5893.29	1463.72	3521.21	Up	1.71896	1.26586	-0.453096	Responsive
ENSG00000069849	ATP1B3	540.805	1253.93	575.112	974.296	Up	1.21177	0.75949	-0.452276	Responsive
ENSG00000135678	CPM	192.472	611.444	208.704	484.468	Up	1.66246	1.21102	-0.451435	Responsive
ENSG00000173011	TADA2B	367.489	868.643	416.689	720.158	Up	1.2388	0.787888	-0.450913	Responsive
ENSG00000112033	PPARD	69.4754	274.438	76.0539	219.335	Up	1.96653	1.51576	-0.450775	Responsive
ENSG00000171051	FPR1	4760.86	20697.8	4272.87	13594	Up	2.11995	1.66946	-0.450487	Responsive
ENSG00000172594	SMPDL3A	351.387	2226.5	336.3	1560.47	Up	2.66019	2.2108	-0.449393	Responsive
ENSG00000156052	GNAQ	1826.27	7819.38	1840.56	5773.78	Up	2.09755	1.64884	-0.44871	Responsive
ENSG00000124160	NCOA5	107.54	326.942	138.408	308.008	Up	1.59522	1.14833	-0.446882	Responsive
ENSG00000132205	EMILIN2	3667.06	7965.86	4269.93	6811.23	Up	1.119	0.673577	-0.445419	Responsive
ENSG00000198712	MT-CO2	290	960.051	336.184	816.969	Up	1.7236	1.27851	-0.445086	Responsive
ENSG00000126746	ZNF384	161.582	362.619	180.948	297.951	Up	1.16126	0.716387	-0.444869	Responsive
ENSG00000164332	UBLCP1	243.932	543.35	267.506	437.505	Up	1.15215	0.707637	-0.444516	Responsive
ENSG00000139178	C1RL	273.058	701.857	283.732	536.17	Up	1.35875	0.915774	-0.442975	Responsive
ENSG00000125347	IRF1	5483.46	15321.5	5826.68	11977.1	Up	1.48223	1.03941	-0.442825	Responsive
ENSG00000169429	CXCL8	10408.7	70405.1	9175.02	45666.6	Up	2.75777	2.31523	-0.442541	Responsive
ENSG00000186716	BCR	390.625	818.729	419.005	646.386	Up	1.06567	0.62422	-0.441453	Responsive
ENSG00000152766	ANKRD22	131.082	2126.06	81.3561	975.717	Up	4.00935	3.56799	-0.441361	Responsive
ENSG00000153395	LPCAT1	826.449	2208.95	819.119	1613.81	Up	1.41727	0.977461	-0.439813	Responsive
ENSG00000131669	NINJ1	615.904	1625.01	631.186	1228.09	Up	1.39822	0.959169	-0.439048	Responsive
ENSG00000128918	ALDH1A2	24.5341	80.447	22.6808	54.7409	Up	1.67344	1.23502	-0.438418	Responsive
ENSG00000143344	RGL1	139.632	1967.1	133.677	1389.9	Up	3.80681	3.36844	-0.438362	Responsive
ENSG00000134109	EDEM1	796.95	1680.18	1112.05	1730.04	Up	1.0751	0.637123	-0.437976	Responsive
ENSG00000092203	TOX4	743.771	1623.89	803.682	1296.17	Up	1.12548	0.688878	-0.4366	Responsive
ENSG00000089693	MLF2	316.64	715.345	339.269	566.733	Up	1.17326	0.738539	-0.434724	Responsive
ENSG00000163605	PPP4R2	2681.75	6790.53	2497.58	4688	Up	1.34002	0.908172	-0.43185	Responsive
ENSG00000139343	SNRPF	173.08	372.772	219.889	350.719	Up	1.10241	0.671101	-0.431307	Responsive
ENSG00000153250	RBMS1	2368.56	9539.32	2406.69	7188.11	Up	2.00942	1.57816	-0.431255	Responsive
ENSG00000166598	HSP90B1	4523.97	17149	4737.37	13329.5	Up	1.92223	1.49227	-0.429956	Responsive
ENSG00000167378	IRGQ	319.757	683.974	362.7	576.083	Up	1.09457	0.666029	-0.428538	Responsive
ENSG00000105723	GSK3A	65.1798	182.663	78.4419	163.041	Up	1.4726	1.04608	-0.426521	Responsive
ENSG00000119414	PPP6C	519.614	1167.7	589.712	985.837	Up	1.16662	0.740357	-0.426262	Responsive
ENSG00000128383	APOBEC3A	1386.15	4311.03	1151.21	2664.55	Up	1.63624	1.21003	-0.426212	Responsive
ENSG00000143401	ANP32E	881.164	1953.78	1093.71	1805.19	Up	1.14789	0.722394	-0.425491	Responsive
ENSG00000106636	YKT6	506.25	1383.91	616.12	1253.7	Up	1.44903	1.02371	-0.425312	Responsive
ENSG00000139832	RAB20	287.376	1420.98	240.888	887.575	Up	2.30188	1.87715	-0.424729	Responsive
ENSG00000176915	ANKLE2	1264.71	2843.61	1451.31	2431.57	Up	1.16828	0.74413	-0.424152	Responsive
ENSG00000076641	PAG1	1318.98	5598.5	1290.03	4087.42	Up	2.08478	1.66303	-0.421758	Responsive
ENSG00000134215	VAV3	1189.65	3276.02	1189.16	2444.33	Up	1.46063	1.03888	-0.421754	Responsive
ENSG00000143252	SDHC	165.709	371.317	186.797	312.246	Up	1.1592	0.738119	-0.421086	Responsive
ENSG00000178209	PLEC	4090.92	8253.41	5165.18	7786.79	Up	1.01239	0.592116	-0.420272	Responsive
ENSG00000168137	SETD5	362.619	823.79	422.134	716.458	Up	1.1816	0.761779	-0.419821	Responsive
ENSG00000134815	DHX34	240.122	623.389	256.169	496.914	Up	1.37268	0.953182	-0.419499	Responsive
ENSG00000111540	RAB5B	450.823	1012.57	490.087	823.191	Up	1.16562	0.747	-0.418618	Responsive
ENSG00000138670	RASGEF1B	1712.06	4042.65	1734.31	3064.5	Up	1.23909	0.820926	-0.418159	Responsive
ENSG00000165219	GAPVD1	1297.73	2830.92	1511.6	2468.16	Up	1.12468	0.706993	-0.417683	Responsive
ENSG00000197170	PSMD12	570.597	1318.7	648.588	1122.07	Up	1.20714	0.789857	-0.417285	Responsive
ENSG00000136026	CKAP4	1186.91	7283.87	1297.02	5964.89	Up	2.61647	2.20043	-0.416045	Responsive
ENSG00000122390	NAA60	89.3671	198.017	102.066	169.156	Up	1.13902	0.723292	-0.415732	Responsive
ENSG00000087087	SRRT	383.201	979.545	472.643	905.409	Up	1.35172	0.936363	-0.415361	Responsive
ENSG00000163840	DTX3L	1411.74	4598.49	1266.51	3094.66	Up	1.70298	1.28826	-0.414724	Responsive
ENSG00000133657	ATP13A3	1248.56	3515.87	1584.8	3347.51	Up	1.49288	1.07831	-0.414568	Responsive
ENSG00000143382	ADAMTSL4	138.033	311.144	161.066	272.13	Up	1.16678	0.753004	-0.413775	Responsive
ENSG00000174837	ADGRE1	1535.26	10591.6	1251.25	6486.41	Up	2.78557	2.37312	-0.41245	Responsive
ENSG00000012779	ALOX5	2984.6	6499.08	2780.38	4549.31	Up	1.12243	0.710165	-0.412269	Responsive
ENSG00000102119	EMD	189.089	456.443	217.617	394.414	Up	1.26692	0.854959	-0.411959	Responsive
ENSG00000130985	UBA1	832.897	2416.62	848.261	1850.33	Up	1.53565	1.12429	-0.411362	Responsive
ENSG00000086758	HUWE1	919.783	2281.51	1140.34	2127.12	Up	1.30969	0.898854	-0.410831	Responsive
ENSG00000105520	PLPPR2	104.368	229.245	125.958	207.859	Up	1.12774	0.718179	-0.409559	Responsive
ENSG00000174574	AKIRIN1	1091.24	2262.08	1120.75	1749.15	Up	1.051	0.641724	-0.409272	Responsive
ENSG00000102908	NFAT5	240.746	746.248	242.268	565.475	Up	1.62809	1.21947	-0.408628	Responsive
ENSG00000047579	DTNBP1	55.4983	123.314	50.2182	83.9561	Up	1.13771	0.73006	-0.407652	Responsive
ENSG00000158882	TOMM40L	161.248	434.876	159.154	323.905	Up	1.42572	1.02056	-0.405163	Responsive
ENSG00000088247	KHSRP	293.808	612.123	370.801	583.27	Up	1.0564	0.652107	-0.404293	Responsive
ENSG00000163328	GPR155	535.577	183.534	422.373	109.059	Down	-1.5399	-1.94365	-0.403754	Responsive
ENSG00000154359	LONRF1	409.912	1042.18	377.085	724.708	Up	1.34409	0.940677	-0.403415	Responsive
ENSG00000122378	PRXL2A	57.7172	10.9517	66.3647	9.3712	Down	-2.29656	-2.69941	-0.402848	Responsive
ENSG00000214226	C17orf67	29.3676	83.3575	22.5023	48.4032	Up	1.47398	1.0718	-0.402179	Responsive
ENSG00000185164	NOMO2	57.4083	138.089	64.1311	116.506	Up	1.25177	0.85131	-0.400456	Responsive
ENSG00000006451	RALA	206.086	459.426	230.311	388.671	Up	1.15274	0.752422	-0.400319	Responsive
ENSG00000196396	PTPN1	831.602	2310.53	769.792	1620.49	Up	1.47315	1.07291	-0.40024	Responsive
ENSG00000124788	ATXN1	900.001	1876.41	935.865	1479.28	Up	1.05914	0.659955	-0.399189	Responsive
ENSG00000272886	DCP1A	231.3	497.472	262.941	428.597	Up	1.10152	0.702772	-0.398751	Responsive
ENSG00000145819	ARHGAP26	2404.96	5166.56	2526.97	4126.78	Up	1.10287	0.707388	-0.395483	Responsive
ENSG00000131165	CHMP1A	417.346	895.81	457.345	746.026	Up	1.10011	0.704726	-0.39538	Responsive
ENSG00000198730	CTR9	652.856	1881.84	711.529	1559.44	Up	1.52586	1.13094	-0.394928	Responsive
ENSG00000130202	NECTIN2	103.567	475.093	94.2538	329.114	Up	2.18681	1.79312	-0.393696	Responsive
ENSG00000141867	BRD4	149.358	374.821	182.418	348.076	Up	1.32164	0.928407	-0.393238	Responsive
ENSG00000161202	DVL3	170.333	411.56	181.369	333.467	Up	1.2678	0.875004	-0.392797	Responsive
ENSG00000043462	LCP2	984.092	2033.35	1042.53	1641.47	Up	1.04624	0.654399	-0.39184	Responsive
ENSG00000170871	KIAA0232	1118.09	2273.74	1317.92	2042.51	Up	1.02337	0.63169	-0.391681	Responsive
ENSG00000075303	SLC25A40	768.031	1540.25	833.994	1275.84	Up	1.00299	0.612738	-0.390248	Responsive
ENSG00000182095	TNRC18	380.804	932.929	449.553	840.096	Up	1.29048	0.900573	-0.389906	Responsive
ENSG00000143761	ARF1	1985.34	4680.91	2531.07	4554.45	Up	1.23699	0.847273	-0.389716	Responsive
ENSG00000013364	MVP	3007.08	6428.27	2742.78	4475.42	Up	1.09581	0.706179	-0.389636	Responsive
ENSG00000006712	PAF1	308.447	745.044	322.939	595.465	Up	1.26957	0.880715	-0.388853	Responsive
ENSG00000112053	SLC26A8	24.9432	276.223	17.9063	153.328	Up	3.41762	3.02906	-0.388562	Responsive
ENSG00000241685	ARPC1A	91.1604	224.523	99.529	186.969	Up	1.29105	0.902883	-0.388171	Responsive
ENSG00000169504	CLIC4	1355.02	7354.01	1308.83	5430.14	Up	2.43935	2.05188	-0.387471	Responsive
ENSG00000159840	ZYX	290.577	955.714	356.946	897.02	Up	1.71421	1.32701	-0.387202	Responsive
ENSG00000159202	UBE2Z	609.713	1339.38	644.582	1083.23	Up	1.13408	0.747999	-0.386077	Responsive
ENSG00000196116	TDRD7	693.014	1680.21	607.079	1126.78	Up	1.27646	0.891152	-0.385308	Responsive
ENSG00000170542	SERPINB9	1372.27	5695.46	1361.97	4332.26	Up	2.05245	1.6687	-0.38375	Responsive
ENSG00000182197	EXT1	450.803	1305.47	498.722	1106.72	Up	1.53191	1.14839	-0.383513	Responsive
ENSG00000144224	UBXN4	1242.01	2972.83	1341.05	2462.16	Up	1.25849	0.87607	-0.382416	Responsive
ENSG00000111424	VDR	142.258	446.261	158.445	380.937	Up	1.6425	1.26028	-0.382217	Responsive
ENSG00000169155	ZBTB43	307.002	693.922	359.673	623.592	Up	1.17391	0.792225	-0.381688	Responsive
ENSG00000107862	GBF1	313.722	848.109	368.086	763.812	Up	1.43187	1.05115	-0.380723	Responsive
ENSG00000104918	RETN	190.914	2557.07	175.438	1805.79	Up	3.73652	3.35619	-0.380327	Responsive
ENSG00000167553	TUBA1C	193.406	523.501	205.431	427.039	Up	1.43187	1.05208	-0.379792	Responsive
ENSG00000023909	GCLM	115.756	469.409	125.591	391.066	Up	2.01041	1.63092	-0.379491	Responsive
ENSG00000109046	WSB1	5767.65	16070.6	5489.03	11759.7	Up	1.47821	1.09908	-0.379121	Responsive
ENSG00000129292	PHF20L1	2533.44	5587.38	2612.98	4432.95	Up	1.14076	0.762343	-0.378421	Responsive
ENSG00000185624	P4HB	2061.42	5986.17	2442.64	5458.07	Up	1.53753	1.15963	-0.377908	Responsive
ENSG00000167778	SPRYD3	179.21	576.997	225.966	559.538	Up	1.68139	1.30434	-0.37705	Responsive
ENSG00000101460	MAP1LC3A	22.8564	138.804	14.0314	66.8366	Up	2.55096	2.17408	-0.376871	Responsive
ENSG00000160326	SLC2A6	776.436	1801.99	698.714	1248.74	Up	1.2136	0.836792	-0.376806	Responsive
ENSG00000158161	EYA3	384.85	1175.37	403.122	947.879	Up	1.60823	1.23143	-0.376795	Responsive
ENSG00000198113	TOR4A	238.845	586.951	285.359	539.87	Up	1.29359	0.917459	-0.376132	Responsive
ENSG00000163734	CXCL3	15.1327	116.239	21.5374	125.212	Up	2.86139	2.48546	-0.375933	Responsive
ENSG00000164733	CTSB	7081.09	19509.1	8219.77	17501.3	Up	1.46197	1.0902	-0.371775	Responsive
ENSG00000196712	NF1	564.587	1277.73	624.806	1092.94	Up	1.17689	0.805747	-0.371139	Responsive
ENSG00000108774	RAB5C	193.455	437.312	189.567	331.172	Up	1.17252	0.801631	-0.370891	Responsive
ENSG00000163191	S100A11	484.563	1492.3	486.009	1159.02	Up	1.62078	1.25213	-0.368641	Responsive
ENSG00000135250	SRPK2	815.689	358.873	822.507	280.114	Down	-1.1823	-1.55063	-0.368327	Responsive
ENSG00000162889	MAPKAPK2	498.715	1814.89	495.994	1399.27	Up	1.8615	1.49441	-0.367092	Responsive
ENSG00000171105	INSR	659.395	258.838	792.732	241.157	Down	-1.34572	-1.71271	-0.366992	Responsive
ENSG00000257923	CUX1	694.88	1726.85	766.198	1478.14	Up	1.31207	0.947089	-0.364978	Responsive
ENSG00000090520	DNAJB11	591.352	2535.14	606.243	2019.32	Up	2.09811	1.73424	-0.363868	Responsive
ENSG00000176845	METRNL	872.568	2543.04	873.494	1983.33	Up	1.54213	1.18214	-0.359994	Responsive
ENSG00000149781	FERMT3	1789.04	5272.64	2023.37	4649.93	Up	1.55881	1.20005	-0.358765	Responsive
ENSG00000174231	PRPF8	683.492	1431.58	821.585	1343.27	Up	1.06551	0.708582	-0.356924	Responsive
ENSG00000127838	PNKD	271.272	633.914	287.232	523.863	Up	1.22151	0.864708	-0.356807	Responsive
ENSG00000143368	SF3B4	66.5552	163.268	81.5379	155.852	Up	1.28192	0.92628	-0.355636	Responsive
ENSG00000221963	APOL6	4525.9	9506.62	3481.45	5722.5	Up	1.07056	0.716797	-0.353765	Responsive
ENSG00000185015	CA13	45.4115	130.75	48.6989	109.491	Up	1.50525	1.15264	-0.352609	Responsive
ENSG00000090924	PLEKHG2	59.5316	277.272	60.2838	219.707	Up	2.20073	1.84855	-0.352179	Responsive
ENSG00000168175	MAPK1IP1L	373.111	841.96	421.05	744.975	Up	1.172	0.821715	-0.350284	Responsive
ENSG00000155506	LARP1	345.929	831.809	439.784	829.394	Up	1.26335	0.913723	-0.349624	Responsive
ENSG00000058668	ATP2B4	473.886	996.539	534.339	882.082	Up	1.07079	0.722094	-0.3487	Responsive
ENSG00000125384	PTGER2	678.496	1666.68	621.039	1197.93	Up	1.2953	0.946675	-0.348629	Responsive
ENSG00000188706	ZDHHC9	25.3104	74.8214	27.7731	64.1325	Up	1.52697	1.17865	-0.34832	Responsive
ENSG00000276644	DACH1	29.3509	194.693	33.868	175.747	Up	2.68878	2.34171	-0.34707	Responsive
ENSG00000198886	MT-ND4	142.676	464.769	160.713	411.305	Up	1.69679	1.35028	-0.346512	Responsive
ENSG00000170144	HNRNPA3	848.22	2386.23	973.241	2154.22	Up	1.49113	1.14549	-0.345641	Responsive
ENSG00000110367	DDX6	1935.21	4190.83	2044.78	3487.05	Up	1.11434	0.769773	-0.344569	Responsive
ENSG00000114867	EIF4G1	1604.72	4431.69	1915.7	4168.35	Up	1.46496	1.1212	-0.343764	Responsive
ENSG00000153989	NUS1	154.5	556.587	183.589	520.929	Up	1.84229	1.49954	-0.342747	Responsive
ENSG00000100139	MICALL1	61.7062	130.204	76.1445	126.283	Up	1.06513	0.722407	-0.342725	Responsive
ENSG00000212907	MT-ND4L	47.71	108.068	53.9331	96.0422	Up	1.16294	0.820936	-0.342006	Responsive
ENSG00000072364	AFF4	1050.8	2175.99	1259.19	2057.34	Up	1.04948	0.707836	-0.341642	Responsive
ENSG00000183530	PRR14L	1010.19	2316.75	1188.47	2150.77	Up	1.19667	0.855201	-0.341473	Responsive
ENSG00000120868	APAF1	4108.58	8877.19	4693.73	8016.74	Up	1.11127	0.772154	-0.339119	Responsive
ENSG00000108518	PFN1	3543.43	9921.05	3377.86	7478.16	Up	1.48509	1.14634	-0.338747	Responsive
ENSG00000077420	APBB1IP	545.884	1409.19	519.995	1061.4	Up	1.36658	1.02798	-0.338604	Responsive
ENSG00000179041	RRS1	56.3039	133.113	74.9292	139.607	Up	1.22674	0.888939	-0.337801	Responsive
ENSG00000116260	QSOX1	837.305	3789.18	911.191	3264.64	Up	2.17672	1.83996	-0.33676	Responsive
ENSG00000161813	LARP4	479.86	1038.7	501.889	860.05	Up	1.11248	0.775859	-0.336616	Responsive
ENSG00000107263	RAPGEF1	871.387	2555.37	976.892	2270.08	Up	1.55106	1.21563	-0.335423	Responsive
ENSG00000143546	S100A8	45956.9	245746	41684	176681	Up	2.41879	2.08355	-0.335235	Responsive
ENSG00000213722	DDAH2	333.324	709.161	284.168	479.183	Up	1.0869	0.751771	-0.335129	Responsive
ENSG00000169896	ITGAM	7511.85	19785.8	7996.34	16700.4	Up	1.39711	1.06238	-0.334729	Responsive
ENSG00000143815	LBR	2250.83	6260.19	2438.83	5379.86	Up	1.47534	1.14105	-0.334285	Responsive
ENSG00000117523	PRRC2C	1448.64	3994.88	1495.2	3274.53	Up	1.46282	1.13042	-0.332395	Responsive
ENSG00000073060	SCARB1	115.569	54.8927	148.006	55.7545	Down	-1.06045	-1.39257	-0.33212	Responsive
ENSG00000050405	LIMA1	48.7535	365.143	57.1791	339.225	Up	2.87954	2.54792	-0.331621	Responsive
ENSG00000188021	UBQLN2	189.254	512.42	211.552	454.859	Up	1.43221	1.10078	-0.331436	Responsive
ENSG00000131042	LILRB2	1305.41	3664.98	1410.46	3147	Up	1.48859	1.15725	-0.331346	Responsive
ENSG00000011422	PLAUR	1304.81	3016.66	1368.63	2514.88	Up	1.20849	0.877272	-0.331218	Responsive
ENSG00000174021	GNG5	271.765	628.298	292.241	536.846	Up	1.20608	0.875104	-0.330981	Responsive
ENSG00000172939	OXSR1	1020.29	2175.43	1117.56	1894.97	Up	1.09157	0.761293	-0.330272	Responsive
ENSG00000156127	BATF	215.576	957.255	153.012	541.025	Up	2.14553	1.81531	-0.330222	Responsive
ENSG00000103966	EHD4	469.895	1511.97	548.323	1402.95	Up	1.68391	1.35377	-0.330145	Responsive
ENSG00000142669	SH3BGRL3	581.464	1348.16	644.384	1188.46	Up	1.21182	0.882078	-0.329746	Responsive
ENSG00000158417	EIF5B	222.393	551.357	241.685	476.853	Up	1.30602	0.977479	-0.328539	Responsive
ENSG00000065491	TBC1D22B	91.1745	259.353	97.2989	220.284	Up	1.49803	1.17065	-0.327378	Responsive
ENSG00000169860	P2RY1	113.745	295.3	109.227	225.927	Up	1.36862	1.04175	-0.326869	Responsive
ENSG00000166484	MAPK7	139.147	333.37	164.31	313.826	Up	1.2545	0.929383	-0.325121	Responsive
ENSG00000124214	STAU1	409.641	888.492	420.605	728.077	Up	1.1151	0.790179	-0.324923	Responsive
ENSG00000051009	FAM160A2	559.275	1292.94	624.717	1152.94	Up	1.20756	0.882992	-0.324566	Responsive
ENSG00000135932	CAB39	4482.56	11487.9	4307.84	8828.55	Up	1.35753	1.03504	-0.322488	Responsive
ENSG00000167508	MVD	168.759	513.59	173.394	421.825	Up	1.59993	1.27771	-0.322219	Responsive
ENSG00000090615	GOLGA3	1015.31	2218.88	1205.27	2107.39	Up	1.12714	0.805589	-0.321549	Responsive
ENSG00000131504	DIAPH1	1141.51	2387.76	1359.49	2277.08	Up	1.06405	0.743695	-0.320358	Responsive
ENSG00000125971	DYNLRB1	116.589	288.281	110.255	218.685	Up	1.29873	0.981562	-0.317163	Responsive
ENSG00000117228	GBP1	1772.91	7051	1009.72	3226.44	Up	1.9911	1.67501	-0.316086	Responsive
ENSG00000102445	RUBCNL	275.958	1348.23	215.259	845.377	Up	2.28439	1.96854	-0.315855	Responsive
ENSG00000173890	GPR160	350.93	1042.9	320.908	766.495	Up	1.56862	1.25351	-0.315119	Responsive
ENSG00000169136	ATF5	124.104	359.199	136.955	318.472	Up	1.52566	1.2115	-0.314165	Responsive
ENSG00000105771	SMG9	139.893	287.154	142.046	234.355	Up	1.03224	0.718354	-0.313883	Responsive
ENSG00000198055	GRK6	1369.76	3161.58	1340.95	2489.97	Up	1.20613	0.892371	-0.313754	Responsive
ENSG00000140406	TLNRD1	243.625	644.112	282.184	600.417	Up	1.39898	1.08663	-0.31235	Responsive
ENSG00000135605	TEC	158.586	336.89	158.604	271.432	Up	1.08222	0.771401	-0.310821	Responsive
ENSG00000167460	TPM4	2448.52	15572.1	2575.04	13208.4	Up	2.66848	2.35834	-0.31014	Responsive
ENSG00000007968	E2F2	74.0245	335.281	64.8248	237.018	Up	2.16423	1.85437	-0.309861	Responsive
ENSG00000197063	MAFG	340.661	1141.69	411.107	1111.81	Up	1.7418	1.43312	-0.308683	Responsive
ENSG00000103671	TRIP4	141.466	331.892	152.151	287.942	Up	1.22444	0.915831	-0.308608	Responsive
ENSG00000062282	DGAT2	411.964	962.378	449.289	847.358	Up	1.22209	0.913821	-0.308266	Responsive
ENSG00000109320	NFKB1	1710.73	5539.79	1728.14	4522.95	Up	1.69464	1.38753	-0.307111	Responsive
ENSG00000173930	SLCO4C1	150.668	604.93	146.073	474.136	Up	1.99823	1.69181	-0.306424	Responsive
ENSG00000106070	GRB10	84.9845	281.219	85.6239	229.193	Up	1.71467	1.41001	-0.30466	Responsive
ENSG00000136167	LCP1	34322	85124.5	33805.5	67902.4	Up	1.31042	1.00619	-0.304231	Responsive
ENSG00000140961	OSGIN1	34.8572	83.4518	29.9452	58.0605	Up	1.23587	0.93248	-0.303386	Responsive
ENSG00000198734	F5	254.627	1477.44	272.061	1278.87	Up	2.53197	2.2287	-0.303268	Responsive
ENSG00000157625	TAB3	364.178	950.521	356.284	753.656	Up	1.38164	1.07875	-0.302891	Responsive
ENSG00000184307	ZDHHC23	73.2461	21.0766	69.9642	16.109	Down	-1.7498	-2.05234	-0.30254	Responsive
ENSG00000170606	HSPA4	2554.49	5266.42	2430.32	4064.3	Up	1.0435	0.741623	-0.301876	Responsive
ENSG00000186395	KRT10	57.6679	152.215	65.618	140.211	Up	1.38491	1.08386	-0.301051	Responsive
ENSG00000138796	HADH	73.8514	36.8999	94.0611	38.1004	Down	-0.981838	-1.28167	-0.299833	Responsive
ENSG00000162298	SYVN1	100.983	243.205	121.412	237.12	Up	1.25976	0.959938	-0.299825	Responsive
ENSG00000162777	DENND2D	534.493	1089.07	513.96	850.984	Up	1.02549	0.726366	-0.29912	Responsive
ENSG00000142634	EFHD2	2698.71	6942.62	2694.42	5636.98	Up	1.36288	1.06467	-0.298217	Responsive
ENSG00000136810	TXN	907.147	2066.84	843.184	1562.81	Up	1.18713	0.889435	-0.297691	Responsive
ENSG00000115828	QPCT	1386.6	4956.24	1476.8	4298.6	Up	1.83695	1.54075	-0.296201	Responsive
ENSG00000170027	YWHAG	1316.62	4633.44	1431.88	4103.97	Up	1.81446	1.51845	-0.296008	Responsive
ENSG00000166747	AP1G1	1090.49	2664.22	1140.78	2271.12	Up	1.28795	0.992753	-0.295202	Responsive
ENSG00000125753	VASP	3194.74	10015.9	3016.12	7706.81	Up	1.64821	1.35315	-0.295063	Responsive
ENSG00000136021	SCYL2	1378.45	3237.16	1465.66	2807.89	Up	1.23108	0.937464	-0.293612	Responsive
ENSG00000172534	HCFC1	148.056	332.902	181.301	332.241	Up	1.16357	0.870246	-0.293326	Responsive
ENSG00000101307	SIRPB1	292.152	676.918	325.531	615.328	Up	1.20946	0.916476	-0.292984	Responsive
ENSG00000060237	WNK1	1076.97	2193.14	1150.52	1914.11	Up	1.02534	0.733882	-0.29146	Responsive
ENSG00000155903	RASA2	1046.61	3586.38	1020.11	2856.41	Up	1.77583	1.48457	-0.291264	Responsive
ENSG00000160293	VAV2	215.521	86.5351	272.082	89.3168	Down	-1.30657	-1.59627	-0.289694	Responsive
ENSG00000107954	NEURL1	134.128	12.9073	116	8.85862	Down	-3.28041	-3.56898	-0.288566	Responsive
ENSG00000155926	SLA	2442.45	7940.43	2206.71	5875.5	Up	1.70048	1.41241	-0.288069	Responsive
ENSG00000143442	POGZ	230.169	495.769	233.785	412.238	Up	1.10363	0.815633	-0.287995	Responsive
ENSG00000127527	EPS15L1	93.6299	233.524	98.7486	201.565	Up	1.30937	1.02202	-0.287349	Responsive
ENSG00000172216	CEBPB	2339	5674.51	2238.72	4451.97	Up	1.27824	0.991451	-0.28679	Responsive
ENSG00000021355	SERPINB1	7111.11	22136.7	7025.02	17946.6	Up	1.63816	1.35301	-0.285149	Responsive
ENSG00000180902	D2HGDH	160.917	73.1261	198.799	74.0659	Down	-1.1272	-1.41232	-0.285122	Responsive
ENSG00000086730	LAT2	3138.32	6921.97	2959.49	5358.19	Up	1.14094	0.856176	-0.284766	Responsive
ENSG00000171860	C3AR1	1129.61	8443.44	980.354	6018.24	Up	2.9009	2.61673	-0.284169	Responsive
ENSG00000146592	CREB5	607.7	1580.72	694.802	1486.52	Up	1.37769	1.09616	-0.281531	Responsive
ENSG00000141526	SLC16A3	1677.65	4431.84	1723.21	3746.9	Up	1.40093	1.12015	-0.280787	Responsive
ENSG00000071073	MGAT4A	1200.36	3116.32	1124.6	2407.06	Up	1.37564	1.09717	-0.278468	Responsive
ENSG00000023734	STRAP	619.909	1280.47	702.485	1196.38	Up	1.04535	0.767291	-0.278056	Responsive
ENSG00000143322	ABL2	203.03	547.887	196.257	436.687	Up	1.42773	1.14983	-0.2779	Responsive
ENSG00000105401	CDC37	2566.65	5291.07	2513.15	4273.21	Up	1.04338	0.765586	-0.277796	Responsive
ENSG00000120899	PTK2B	2331.06	4828.74	2615.05	4468.72	Up	1.05034	0.772798	-0.277546	Responsive
ENSG00000166889	PATL1	250.435	608.99	248.962	499.344	Up	1.2786	1.00121	-0.27739	Responsive
ENSG00000100219	XBP1	1875.03	6307.62	1961.34	5444.45	Up	1.74964	1.47247	-0.277171	Responsive
ENSG00000065000	AP3D1	933.102	2175.35	977.499	1884.34	Up	1.22026	0.946186	-0.274072	Responsive
ENSG00000160691	SHC1	236.602	563.965	245.563	483.904	Up	1.24961	0.975746	-0.273866	Responsive
ENSG00000198848	CES1	900.817	3265.54	1020.64	3064.36	Up	1.85686	1.58517	-0.271687	Responsive
ENSG00000184164	CRELD2	279.017	830.742	271.336	669.18	Up	1.57062	1.29916	-0.271463	Responsive
ENSG00000109756	RAPGEF2	1189.58	2993.17	1230.92	2568.93	Up	1.3305	1.06082	-0.269672	Responsive
ENSG00000147065	MSN	8030.3	16221.7	8780.66	14718.6	Up	1.01431	0.745175	-0.26913	Responsive
ENSG00000135404	CD63	2473.92	9867.65	2292.56	7594.07	Up	1.99547	1.72747	-0.267998	Responsive
ENSG00000102265	TIMP1	273.662	1624.9	251.589	1241.99	Up	2.56551	2.29896	-0.266554	Responsive
ENSG00000184009	ACTG1	11259.4	29238.3	13273.2	28668.9	Up	1.37665	1.11092	-0.265732	Responsive
ENSG00000174903	RAB1B	647.167	1341.94	665.823	1148.48	Up	1.05096	0.785611	-0.265346	Responsive
ENSG00000242247	ARFGAP3	1059.03	3953.93	1031.32	3203.64	Up	1.89954	1.63427	-0.265269	Responsive
ENSG00000130164	LDLR	244.443	2300.89	231.754	1818.08	Up	3.22936	2.96633	-0.263035	Responsive
ENSG00000122025	FLT3	517.32	214.44	694.299	239.859	Down	-1.26656	-1.52945	-0.262887	Responsive
ENSG00000155096	AZIN1	4314.22	9138.14	4183.88	7386.25	Up	1.08262	0.819852	-0.26277	Responsive
ENSG00000074842	MYDGF	655.704	1967.92	636.699	1592.91	Up	1.58409	1.32162	-0.262468	Responsive
ENSG00000176142	TMEM39A	481.223	1510.43	494.841	1295.13	Up	1.64814	1.38625	-0.26189	Responsive
ENSG00000102007	PLP2	413.898	836.878	496.866	837.658	Up	1.01398	0.752327	-0.261657	Responsive
ENSG00000123374	CDK2	98.759	213.144	92.903	167.194	Up	1.10207	0.84088	-0.261185	Responsive
ENSG00000078687	TNRC6C	79.2573	207.68	70.5606	154.385	Up	1.37859	1.11861	-0.259984	Responsive
ENSG00000258227	CLEC5A	220.92	6361.13	307.744	7400.88	Up	4.8414	4.58341	-0.257988	Responsive
ENSG00000156599	ZDHHC5	677.236	1366.7	691.466	1167.43	Up	1.0119	0.754759	-0.257137	Responsive
ENSG00000198833	UBE2J1	1598.96	6483.65	1453.28	4934.55	Up	2.01899	1.7629	-0.256086	Responsive
ENSG00000108671	PSMD11	599.585	1219.28	742.52	1265.18	Up	1.02277	0.768039	-0.254728	Responsive
ENSG00000119772	DNMT3A	239.208	622.848	242.102	528.386	Up	1.37691	1.12276	-0.254153	Responsive
ENSG00000124508	BTN2A2	479.99	237.65	520.233	215.905	Down	-1.01111	-1.26486	-0.253753	Responsive
ENSG00000205710	C17orf107	116.455	327.439	134.559	316.96	Up	1.48352	1.22992	-0.253595	Responsive
ENSG00000108424	KPNB1	2470.49	5355.15	2634.83	4792.3	Up	1.11582	0.862761	-0.253056	Responsive
ENSG00000133805	AMPD3	379.886	1202.26	409.426	1087.09	Up	1.65952	1.40661	-0.252908	Responsive
ENSG00000060558	GNA15	588.613	1843.78	525.964	1382.67	Up	1.64561	1.39272	-0.252888	Responsive
ENSG00000235750	KIAA0040	655.685	1534	563.846	1107.77	Up	1.22497	0.973037	-0.251932	Responsive
ENSG00000172757	CFL1	4681.77	10412.8	4795.86	8961.47	Up	1.15306	0.901806	-0.25125	Responsive
ENSG00000138821	SLC39A8	263.605	38757.4	230.459	28515.4	Up	7.19452	6.94489	-0.249635	Responsive
ENSG00000178726	THBD	108.608	522.252	128.241	518.087	Up	2.25515	2.00591	-0.249238	Responsive
ENSG00000188313	PLSCR1	2130.91	8294	1813.17	5940.84	Up	1.9601	1.7116	-0.248498	Responsive
ENSG00000103507	BCKDK	209.656	459.704	247.641	456.89	Up	1.12895	0.88094	-0.248014	Responsive
ENSG00000162613	FUBP1	2455.01	5038.69	2483.65	4292.33	Up	1.03702	0.789055	-0.247966	Responsive
ENSG00000082641	NFE2L1	705.261	1422.28	749.094	1273.31	Up	1.01094	0.764577	-0.246365	Responsive
ENSG00000169710	FASN	55.514	146.948	61.4739	136.89	Up	1.38841	1.14219	-0.24622	Responsive
ENSG00000244482	LILRA6	272.447	1251.12	287.297	1112.52	Up	2.19504	1.9495	-0.245538	Responsive
ENSG00000075151	EIF4G3	708.433	1853.45	738.947	1631.68	Up	1.38625	1.14175	-0.244502	Responsive
ENSG00000125844	RRBP1	795.604	2395.9	857.653	2180.49	Up	1.58924	1.34516	-0.244073	Responsive
ENSG00000257017	HP	144.907	2968.12	98.0249	1701.13	Up	4.34691	4.10341	-0.243508	Responsive
ENSG00000170653	ATF7	70.0875	169.493	86.0494	175.37	Up	1.26204	1.0187	-0.243345	Responsive
ENSG00000173372	C1QA	198.439	10.6218	100.236	3.98405	Down	-4.10104	-4.34426	-0.243212	Responsive
ENSG00000138190	EXOC6	700.08	1579.67	679.234	1294.78	Up	1.17288	0.929723	-0.243162	Responsive
ENSG00000137462	TLR2	9086.17	22252.4	8657.85	17919.6	Up	1.29212	1.04937	-0.242749	Responsive
ENSG00000198763	MT-ND2	50.7973	160.548	54.7703	146.005	Up	1.64101	1.3983	-0.242717	Responsive
ENSG00000165813	CCDC186	798.783	2268.34	822.522	1974.6	Up	1.50459	1.26241	-0.242182	Responsive
ENSG00000175066	GK5	612.538	3084.04	607.917	2592.58	Up	2.33006	2.09063	-0.239435	Responsive
ENSG00000198804	MT-CO1	1722.99	4160.29	1806.28	3697.63	Up	1.27128	1.03317	-0.238114	Responsive
ENSG00000074319	TSG101	445.064	949.872	472.173	854.843	Up	1.092	0.854978	-0.237022	Responsive
ENSG00000167065	DUSP18	153.215	334.455	166.74	308.703	Up	1.12117	0.884662	-0.236512	Responsive
ENSG00000167110	GOLGA2	481.873	1292.47	496.884	1132.46	Up	1.42153	1.18686	-0.23467	Responsive
ENSG00000119777	TMEM214	198.763	568.965	219.684	534.744	Up	1.51259	1.27956	-0.233024	Responsive
ENSG00000106635	BCL7B	244.593	535.785	277.471	518.427	Up	1.12808	0.899391	-0.228684	Responsive
ENSG00000145016	RUBCN	251.56	590.831	272.937	547.012	Up	1.22856	1.00036	-0.228198	Responsive
ENSG00000102580	DNAJC3	2757.73	8177.73	2835.04	7178.76	Up	1.56787	1.34006	-0.227812	Responsive
ENSG00000186407	CD300E	6561.34	14685.2	5910.62	11318.4	Up	1.16218	0.93717	-0.225006	Responsive
ENSG00000167881	SRP68	212.798	521.481	224.613	470.735	Up	1.28913	1.06412	-0.225005	Responsive
ENSG00000167004	PDIA3	2426.21	6866.8	2424.01	5873.7	Up	1.50055	1.27652	-0.224022	Responsive
ENSG00000138002	IFT172	177.913	52.0666	225.519	56.5595	Down	-1.75339	-1.9765	-0.223117	Responsive
ENSG00000169221	TBC1D10B	276.517	667.94	316.281	654.66	Up	1.2693	1.04719	-0.222116	Responsive
ENSG00000125107	CNOT1	1560.32	3265.37	1612.63	2896.88	Up	1.06492	0.844688	-0.220234	Responsive
ENSG00000131871	SELENOS	597.571	1526.34	597.797	1310.65	Up	1.35143	1.13125	-0.22018	Responsive
ENSG00000113161	HMGCR	1203.14	3275.12	1262.54	2950.62	Up	1.44399	1.22404	-0.219945	Responsive
ENSG00000232593	KANTR	69.0277	16.2832	78.0709	15.7772	Down	-2.01855	-2.23665	-0.218094	Responsive
ENSG00000187605	TET3	599.736	1216.39	651.953	1139.11	Up	1.01899	0.804123	-0.214864	Responsive
ENSG00000135912	TTLL4	205.986	426.849	252.475	451.413	Up	1.04757	0.835799	-0.211774	Responsive
ENSG00000134910	STT3A	859.061	2575.72	862.399	2235.74	Up	1.58303	1.3733	-0.209729	Responsive
ENSG00000137942	FNBP1L	47.5581	139.529	48.5846	123.094	Up	1.53308	1.32347	-0.209608	Responsive
ENSG00000128245	YWHAH	807.162	1631.59	867.069	1515.92	Up	1.01445	0.805262	-0.209185	Responsive
ENSG00000155660	PDIA4	1272.01	2840.16	1287.39	2486.91	Up	1.15824	0.949362	-0.208878	Responsive
ENSG00000183172	SMDT1	73.8486	154.68	75.8419	137.29	Up	1.05654	0.847727	-0.208812	Responsive
ENSG00000174306	ZHX3	84.7077	35.6444	111.401	40.6448	Down	-1.22583	-1.43244	-0.20661	Responsive
ENSG00000120262	CCDC170	303.255	119.394	364.815	124.542	Down	-1.33752	-1.54295	-0.205428	Responsive
ENSG00000154845	PPP4R1	1729.83	3528.91	1715.36	3035.6	Up	1.02817	0.8231	-0.205069	Responsive
ENSG00000150347	ARID5B	205.753	910.44	193.007	741.391	Up	2.14024	1.93607	-0.204163	Responsive
ENSG00000150995	ITPR1	1370.3	630.011	1663	663.987	Down	-1.11981	-1.32326	-0.203448	Responsive
ENSG00000151014	NOCT	57.4563	174.004	67.7108	178.161	Up	1.58195	1.38264	-0.199309	Responsive
ENSG00000104689	TNFRSF10A	457.682	1085.47	447.111	924.062	Up	1.24409	1.04569	-0.198391	Responsive
ENSG00000067225	PKM	8994.16	24905.4	9823.11	23718.7	Up	1.46929	1.27169	-0.197603	Responsive
ENSG00000179630	LACC1	343.65	843.998	319.951	685.315	Up	1.29382	1.09652	-0.197297	Responsive
ENSG00000135090	TAOK3	1435.89	3316.08	1448.49	2921.55	Up	1.20697	1.01168	-0.195284	Responsive
ENSG00000155287	SLC25A28	372.394	861.591	289.752	585.666	Up	1.20798	1.01275	-0.195224	Responsive
ENSG00000180370	PAK2	808.845	2146.57	859.424	1992.12	Up	1.40699	1.21191	-0.195082	Responsive
ENSG00000198805	PNP	973.472	3667.87	826.937	2722.59	Up	1.91264	1.71792	-0.194725	Responsive
ENSG00000113368	LMNB1	2677.94	13807	2534.26	11416.5	Up	2.36577	2.17104	-0.194725	Responsive
ENSG00000104972	LILRB1	859.081	2513.95	779.744	1997.33	Up	1.54798	1.35588	-0.192108	Responsive
ENSG00000177191	B3GNT8	42.8638	175.988	41.5771	149.458	Up	2.01255	1.82122	-0.19133	Responsive
ENSG00000198911	SREBF2	448.382	1397.65	490.827	1339.63	Up	1.63802	1.44669	-0.191325	Responsive
ENSG00000112578	BYSL	38.6081	80.5865	43.9848	80.1939	Up	1.04254	0.851935	-0.190601	Responsive
ENSG00000154102	C16orf74	57.9062	5.8058	66.2279	5.80615	Down	-3.11358	-3.30415	-0.190565	Responsive
ENSG00000130725	UBE2M	283.898	592.276	261.723	478.818	Up	1.05826	0.868946	-0.189312	Responsive
ENSG00000204852	TCTN1	65.4823	22.6208	72.0873	21.7755	Down	-1.49292	-1.68214	-0.189224	Responsive
ENSG00000123091	RNF11	812.9	1924.89	768.177	1598.2	Up	1.2426	1.05597	-0.186637	Responsive
ENSG00000167613	LAIR1	1363	4403.45	1213.21	3444	Up	1.69112	1.50449	-0.186629	Responsive
ENSG00000198682	PAPSS2	196.009	94.6437	157.813	66.8216	Down	-1.04252	-1.22751	-0.184991	Responsive
ENSG00000180316	PNPLA1	23.9033	165.681	26.3854	160.33	Up	2.74268	2.55853	-0.184149	Responsive
ENSG00000171045	TSNARE1	122.286	49.4792	155.169	55.2933	Down	-1.28825	-1.47208	-0.183823	Responsive
ENSG00000108509	CAMTA2	72.7595	166.397	77.096	155.063	Up	1.18238	0.998811	-0.183565	Responsive
ENSG00000058262	SEC61A1	1785.5	5642.31	1858.29	5171.15	Up	1.65941	1.47602	-0.183391	Responsive
ENSG00000188404	SELL	11420	35064.6	10256.5	27738.1	Up	1.61837	1.43524	-0.183129	Responsive
ENSG00000178951	ZBTB7A	234.902	636.907	254.789	608.266	Up	1.43516	1.25212	-0.183038	Responsive
ENSG00000141367	CLTC	4397.98	10427.3	4798.95	10022.5	Up	1.24527	1.06229	-0.182978	Responsive
ENSG00000176619	LMNB2	292.883	662.729	329.866	657.621	Up	1.17535	0.993203	-0.18215	Responsive
ENSG00000111817	DSE	1514.03	4726.02	1408.81	3879.07	Up	1.64159	1.46058	-0.181003	Responsive
ENSG00000176476	SGF29	144.801	67.2496	143.433	58.641	Down	-1.09511	-1.27603	-0.180915	Responsive
ENSG00000145050	MANF	400.366	2354.01	372.591	1933.31	Up	2.55274	2.37229	-0.180456	Responsive
ENSG00000175591	P2RY2	93.058	238.593	116.964	264.166	Up	1.34896	1.16856	-0.180408	Responsive
ENSG00000175354	PTPN2	1429.19	3601.81	1297.69	2886.19	Up	1.33292	1.15261	-0.180306	Responsive
ENSG00000196123	KIAA0895L	87.6084	250.279	95.9546	241.683	Up	1.50378	1.32369	-0.180088	Responsive
ENSG00000166471	TMEM41B	344.856	765.747	379.993	744.802	Up	1.14858	0.969028	-0.179553	Responsive
ENSG00000188906	LRRK2	13242.6	30495.9	14106.1	28699.3	Up	1.20337	1.02464	-0.178725	Responsive
ENSG00000204103	MAFB	684.216	3446.14	687.131	3059.39	Up	2.33077	2.15296	-0.17781	Responsive
ENSG00000115091	ACTR3	10698.2	25826.4	10028.9	21446.8	Up	1.2714	1.09653	-0.174871	Responsive
ENSG00000148248	SURF4	1258.12	4416.71	1220.18	3795.52	Up	1.81088	1.6364	-0.174481	Responsive
ENSG00000189420	ZFP92	27.9118	102.188	27.1562	88.206	Up	1.83554	1.66369	-0.171854	Responsive
ENSG00000112972	HMGCS1	639.43	2194.77	671.936	2047.65	Up	1.77761	1.60613	-0.171478	Responsive
ENSG00000103489	XYLT1	443.619	142.903	474.729	135.799	Down	-1.62747	-1.79808	-0.170611	Responsive
ENSG00000004468	CD38	139.18	402.495	117.271	301.509	Up	1.52527	1.35488	-0.17039	Responsive
ENSG00000072952	MRVI1	272.332	994.439	221.536	719.172	Up	1.86468	1.6943	-0.170374	Responsive
ENSG00000077463	SIRT6	119.786	254.523	108.251	204.472	Up	1.081	0.9113	-0.169696	Responsive
ENSG00000176018	LYSMD3	424.077	973.036	484.699	989.581	Up	1.19625	1.02821	-0.16804	Responsive
ENSG00000160932	LY6E	605.758	259.195	354.472	134.887	Down	-1.22153	-1.38733	-0.165804	Responsive
ENSG00000168758	SEMA4C	50.8398	128.879	44.7861	101.478	Up	1.32504	1.16234	-0.162702	Responsive
ENSG00000075618	FSCN1	52.3592	112.322	62.5661	119.726	Up	1.08662	0.925408	-0.161208	Responsive
ENSG00000137474	MYO7A	86.6693	202.884	96.0304	200.8	Up	1.2176	1.05642	-0.161183	Responsive
ENSG00000205846	CLEC6A	188.515	1611.28	169.142	1293.93	Up	3.08872	2.92806	-0.160664	Responsive
ENSG00000073803	MAP3K13	141.3	425.897	142.631	385.379	Up	1.58496	1.42765	-0.157304	Responsive
ENSG00000151503	NCAPD3	214.432	100.968	238.887	100.844	Down	-1.07911	-1.23599	-0.156886	Responsive
ENSG00000137831	UACA	157.476	42.7822	164.81	40.1341	Down	-1.85585	-2.01112	-0.155272	Responsive
ENSG00000088986	DYNLL1	439.187	1387.53	429.119	1217.69	Up	1.65737	1.50253	-0.154838	Responsive
ENSG00000172037	LAMB2	103.629	27.559	117.368	28.0355	Down	-1.87326	-2.02739	-0.154128	Responsive
ENSG00000101367	MAPRE1	2331.73	5627.24	2308.51	5011.86	Up	1.27066	1.11805	-0.152616	Responsive
ENSG00000138496	PARP9	2931.66	6683.93	2034.26	4172.99	Up	1.1887	1.03622	-0.152488	Responsive
ENSG00000143862	ARL8A	459.637	1115.64	428.047	934.747	Up	1.27746	1.12498	-0.15248	Responsive
ENSG00000153898	MCOLN2	57.9239	172.307	46.5861	125.486	Up	1.55641	1.41037	-0.146036	Responsive
ENSG00000080845	DLGAP4	48.8145	108.911	50.054	100.807	Up	1.1417	0.995738	-0.145964	Responsive
ENSG00000176986	SEC24C	1092.07	2457.4	1232.62	2508.41	Up	1.16933	1.02445	-0.144879	Responsive
ENSG00000078124	ACER3	969.491	1997.9	1003.08	1869.63	Up	1.04242	0.897652	-0.144767	Responsive
ENSG00000178623	GPR35	162.596	384.489	138.615	296.725	Up	1.23655	1.09252	-0.144032	Responsive
ENSG00000198380	GFPT1	398.525	1169.42	453.092	1203.59	Up	1.55067	1.40748	-0.143184	Responsive
ENSG00000104375	STK3	466.158	1073.62	442.512	924.153	Up	1.20185	1.06072	-0.141132	Responsive
ENSG00000123983	ACSL3	1086.13	3625.13	922.146	2796.45	Up	1.73791	1.59948	-0.138426	Responsive
ENSG00000103351	CLUAP1	99.6358	40.8287	102.794	38.2374	Down	-1.26658	-1.40343	-0.136848	Responsive
ENSG00000139970	RTN1	1028.31	304.01	1140.58	307.012	Down	-1.75474	-1.88998	-0.135236	Responsive
ENSG00000198900	TOP1	472.365	1048.09	456.033	921.42	Up	1.14811	1.01312	-0.134991	Responsive
ENSG00000197386	HTT	659.863	1412.51	749.863	1461.64	Up	1.09686	0.961952	-0.134909	Responsive
ENSG00000225830	ERCC6	468.675	217.369	554.764	234.347	Down	-1.1049	-1.23968	-0.134786	Responsive
ENSG00000183621	ZNF438	244.323	628.619	219.749	515.149	Up	1.3598	1.22538	-0.13442	Responsive
ENSG00000138829	FBN2	813.267	1692.05	953.229	1808.5	Up	1.05605	0.923187	-0.132863	Responsive
ENSG00000173801	JUP	75.5339	16.9952	89.3376	18.3871	Down	-2.08849	-2.22023	-0.131741	Responsive
ENSG00000174705	SH3PXD2B	33.9396	272.627	31.0036	228.107	Up	2.96928	2.83971	-0.129564	Responsive
ENSG00000123353	ORMDL2	223.252	485.659	216.745	431.724	Up	1.11779	0.990806	-0.126984	Responsive
ENSG00000113580	NR3C1	2778.28	6593.74	2747.23	5974.23	Up	1.24661	1.12049	-0.126115	Responsive
ENSG00000086598	TMED2	3303.64	7243.31	3145.54	6321.91	Up	1.13235	1.00682	-0.125533	Responsive
ENSG00000196839	ADA	72.7256	21.2171	51.2432	13.4537	Down	-1.7305	-1.8538	-0.123305	Responsive
ENSG00000102144	PGK1	11325.6	25455.4	10435.7	21581	Up	1.16831	1.04816	-0.120155	Responsive
ENSG00000073849	ST6GAL1	803.392	298.947	846.761	290.104	Down	-1.42319	-1.54212	-0.118935	Responsive
ENSG00000154582	ELOC	471.582	975.048	436.913	832.386	Up	1.04639	0.928342	-0.118046	Responsive
ENSG00000112977	DAP	98.4527	200.008	108.759	203.521	Up	1.01517	0.897909	-0.117263	Responsive
ENSG00000168615	ADAM9	1757.47	4494.62	1859.96	4388.43	Up	1.3542	1.23799	-0.116209	Responsive
ENSG00000133943	DGLUCY	1026.71	316.181	1110.77	315.802	Down	-1.69606	-1.8112	-0.115145	Responsive
ENSG00000128594	LRRC4	53.9845	194.918	44.6075	149.064	Up	1.83315	1.71824	-0.114915	Responsive
ENSG00000198855	FICD	43.096	166.895	50.8117	181.694	Up	1.92884	1.81808	-0.110755	Responsive
ENSG00000184305	CCSER1	71.25	33.2828	63.5542	27.4198	Down	-1.07551	-1.18361	-0.108104	Responsive
ENSG00000168461	RAB31	3707.51	8102.27	3850.48	7812.09	Up	1.12766	1.02048	-0.107184	Responsive
ENSG00000178467	P4HTM	247.594	93.644	267.07	93.8517	Down	-1.39321	-1.49887	-0.105659	Responsive
ENSG00000197006	METTL9	6839.78	14421.4	6357.91	12465.1	Up	1.07608	0.971154	-0.104927	Responsive
ENSG00000156521	TYSND1	218.597	75.5304	223.06	71.7865	Down	-1.52076	-1.62214	-0.101387	Responsive
ENSG00000166508	MCM7	483.915	219.77	483.37	204.755	Down	-1.13519	-1.23518	-0.0999878	Responsive
ENSG00000110048	OSBP	368.966	823.733	393.623	820.327	Up	1.15654	1.05748	-0.099052	Responsive
ENSG00000101336	HCK	6402.72	15343.8	5644.09	12630.9	Up	1.26076	1.162	-0.0987615	Responsive
ENSG00000133789	SWAP70	630.632	2601.26	598.608	2308.39	Up	2.04261	1.94542	-0.0971906	Responsive
ENSG00000111961	SASH1	256.909	59.472	243.826	52.7031	Down	-2.09252	-2.18868	-0.096156	Responsive
ENSG00000091490	SEL1L3	210.237	588.299	186.244	488.825	Up	1.48013	1.38735	-0.0927853	Responsive
ENSG00000173540	GMPPB	296.582	891.58	301.457	851.204	Up	1.58469	1.49447	-0.0902242	Responsive
ENSG00000172893	DHCR7	15.4224	123.183	14.4688	108.963	Up	2.91873	2.82958	-0.0891474	Responsive
ENSG00000134531	EMP1	125.79	368.764	92.6857	256.369	Up	1.54416	1.45794	-0.0862261	Responsive
ENSG00000263528	IKBKE	671.307	2014.64	686.959	1944.4	Up	1.58405	1.49967	-0.0843723	Responsive
ENSG00000139567	ACVRL1	46.0645	128.324	40.225	105.868	Up	1.45828	1.37424	-0.0840375	Responsive
ENSG00000147535	PLPP5	154.73	315.107	143.685	276.375	Up	1.02136	0.938923	-0.0824401	Responsive
ENSG00000121073	SLC35B1	471.123	949.47	434.556	827.595	Up	1.00948	0.927808	-0.0816702	Responsive
ENSG00000116663	FBXO6	213.318	563.088	152.09	379.815	Up	1.39617	1.31471	-0.0814606	Responsive
ENSG00000153066	TXNDC11	435.398	989.59	456.057	980.081	Up	1.18264	1.102	-0.0806434	Responsive
ENSG00000150961	SEC24D	434.748	2069.38	445.697	2008.17	Up	2.24833	2.16923	-0.0791013	Responsive
ENSG00000113070	HBEGF	264.692	1129.17	362.968	1465.6	Up	2.08872	2.01059	-0.0781311	Responsive
ENSG00000136541	ERMN	76.4179	24.1487	85.3997	25.6063	Down	-1.62218	-1.69926	-0.0770767	Responsive
ENSG00000108963	DPH1	71.124	22.1038	95.7499	28.4106	Down	-1.64235	-1.71792	-0.0755724	Responsive
ENSG00000117500	TMED5	2669.51	6350.92	2782.82	6282.75	Up	1.25008	1.17456	-0.0755156	Responsive
ENSG00000183814	LIN9	117.535	38.0212	110.662	33.9039	Down	-1.60298	-1.67767	-0.0746937	Responsive
ENSG00000179583	CIITA	1030.78	419.366	1299.05	501.987	Down	-1.29542	-1.36998	-0.0745553	Responsive
ENSG00000181789	COPG1	1244.15	2803.48	1251.64	2680.09	Up	1.17142	1.09785	-0.0735643	Responsive
ENSG00000136240	KDELR2	662.711	1684.8	646.934	1562.93	Up	1.34481	1.27126	-0.0735518	Responsive
ENSG00000265972	TXNIP	42086.8	17571.7	39397	15640.4	Down	-1.26007	-1.33275	-0.0726835	Responsive
ENSG00000143924	EML4	1328.22	4044.53	1200.42	3476.74	Up	1.60575	1.53341	-0.0723418	Responsive
ENSG00000136111	TBC1D4	518.581	144.234	492.525	130.267	Down	-1.83897	-1.91061	-0.0716465	Responsive
ENSG00000091436	MAP3K20	1222.96	2667.93	1281.07	2662.37	Up	1.1247	1.05478	-0.0699235	Responsive
ENSG00000101310	SEC23B	1440.41	4117.36	1426.83	3885.69	Up	1.51459	1.44472	-0.0698738	Responsive
ENSG00000183943	PRKX	707.562	350.358	779.723	367.877	Down	-1.01195	-1.08167	-0.0697204	Responsive
ENSG00000136108	CKAP2	321.334	116.314	408.617	141.158	Down	-1.45818	-1.52678	-0.0685957	Responsive
ENSG00000185909	KLHDC8B	142.487	22.0385	155.848	23.0492	Down	-2.6388	-2.70531	-0.0665089	Responsive
ENSG00000163249	CCNYL1	247.111	575.153	229.259	510.046	Up	1.21547	1.1502	-0.0652669	Responsive
ENSG00000165115	KIF27	150.62	62.5882	144.719	57.4209	Down	-1.25363	-1.31863	-0.0650053	Responsive
ENSG00000079332	SAR1A	1951.46	4314.74	1833.64	3879.55	Up	1.14432	1.08077	-0.0635513	Responsive
ENSG00000167797	CDK2AP2	107.04	249.176	110.425	245.984	Up	1.21138	1.14835	-0.0630274	Responsive
ENSG00000163376	KBTBD8	207.806	515.33	193.66	459.878	Up	1.30613	1.24343	-0.0626956	Responsive
ENSG00000128595	CALU	794.735	1679.71	819.311	1659.43	Up	1.07871	1.01732	-0.0613915	Responsive
ENSG00000137713	PPP2R1B	397.229	896.79	455.309	985.173	Up	1.17278	1.11183	-0.0609515	Responsive
ENSG00000166971	AKTIP	210.905	488.397	196.453	436.739	Up	1.20759	1.14856	-0.0590327	Responsive
ENSG00000113615	SEC24A	382.535	1216.76	378.303	1155.09	Up	1.66679	1.60784	-0.0589593	Responsive
ENSG00000106803	SEC61B	582.76	1447.82	571.118	1363.44	Up	1.31143	1.25392	-0.0575144	Responsive
ENSG00000197381	ADARB1	78.7955	415.752	63.7621	324.694	Up	2.38481	2.3303	-0.0545118	Responsive
ENSG00000088179	PTPN4	506.275	203.446	489.087	189.241	Down	-1.31105	-1.36521	-0.0541619	Responsive
ENSG00000139687	RB1	1524.84	4052.9	1472.21	3775.82	Up	1.40971	1.35821	-0.0514965	Responsive
ENSG00000184988	TMEM106A	154.022	486.83	180.759	551.894	Up	1.65391	1.60497	-0.0489324	Responsive
ENSG00000115806	GORASP2	252.777	593.166	280.761	639.302	Up	1.2273	1.18428	-0.0430223	Responsive
ENSG00000130363	RSPH3	133.444	66.6446	181.381	88.1192	Down	-0.990961	-1.03314	-0.0421835	Responsive
ENSG00000122862	SRGN	26546.8	69791.6	24348.5	62186.2	Up	1.39448	1.35272	-0.0417618	Responsive
ENSG00000196923	PDLIM7	92.7758	320.185	91.7557	308.059	Up	1.77611	1.73638	-0.0397386	Responsive
ENSG00000143870	PDIA6	3606.07	8033.55	3308.44	7171.14	Up	1.15539	1.11582	-0.0395727	Responsive
ENSG00000154229	PRKCA	147.295	403.849	151.557	405.003	Up	1.44892	1.41214	-0.036775	Responsive
ENSG00000165886	UBTD1	69.2782	141.09	79.109	157.021	Up	1.01566	0.980079	-0.0355765	Responsive
ENSG00000135698	MPHOSPH6	278.499	831.037	250.284	730.3	Up	1.57381	1.54114	-0.032662	Responsive
ENSG00000174276	ZNHIT2	56.8603	26.7067	54.5734	25.0481	Down	-1.06234	-1.09322	-0.0308782	Responsive
ENSG00000149150	SLC43A1	83.3459	28.0048	85.0531	27.9739	Down	-1.54002	-1.57047	-0.0304487	Responsive
ENSG00000171310	CHST11	920.88	2065.51	940.352	2065.86	Up	1.16455	1.13463	-0.0299119	Responsive
ENSG00000090447	TFAP4	100.959	25.9781	134.513	34.134	Down	-1.91813	-1.94749	-0.0293687	Responsive
ENSG00000108679	LGALS3BP	100.344	35.6154	62.4212	21.4658	Down	-1.46874	-1.49724	-0.0285	Responsive
ENSG00000010610	CD4	1231.09	542.225	1503.93	649.782	Down	-1.18149	-1.20945	-0.0279624	Responsive
ENSG00000074706	IPCEF1	478.027	1402.34	566.793	1631.75	Up	1.55069	1.52387	-0.0268199	Responsive
ENSG00000130052	STARD8	151.195	349.113	150.732	342.099	Up	1.2019	1.1771	-0.0248045	Responsive
ENSG00000119408	NEK6	212	625.383	218.512	634.083	Up	1.55619	1.53265	-0.0235441	Responsive
ENSG00000106785	TRIM14	227.777	468.845	209.205	423.768	Up	1.03824	1.01488	-0.0233657	Responsive
ENSG00000167107	ACSF2	190.296	31.7348	188.65	30.9437	Down	-2.54691	-2.56973	-0.0228221	Responsive
ENSG00000180891	CUEDC1	160.3	57.9446	189.126	67.4403	Down	-1.45231	-1.47404	-0.0217304	Responsive
ENSG00000058453	CROCC	253.097	89.7309	280.799	98.1773	Down	-1.48571	-1.50658	-0.0208726	Responsive
ENSG00000142459	EVI5L	92.905	217.747	81.3655	188.273	Up	1.21999	1.20035	-0.0196335	Responsive
ENSG00000196535	MYO18A	676.965	317.2	742.603	344.057	Down	-1.09128	-1.1077	-0.0164196	Responsive
ENSG00000197008	ZNF138	79.7012	39.7829	72.0403	35.5036	Down	-0.984627	-1.00065	-0.0160274	Responsive
ENSG00000162078	ZG16B	61.5193	14.0085	55.6667	12.4562	Down	-2.05852	-2.07423	-0.0157102	Responsive
ENSG00000137267	TUBB2A	13.3422	83.3477	15.5221	95.2511	Up	2.55608	2.5424	-0.0136732	Responsive
ENSG00000198690	FAN1	329.182	144.292	359.65	156.261	Down	-1.18431	-1.19744	-0.013124	Responsive
ENSG00000213865	C8orf44	93.0021	35.3454	113.837	43.0003	Down	-1.37092	-1.384	-0.0130789	Responsive
ENSG00000136068	FLNB	173.944	912.61	177.426	923.425	Up	2.38469	2.37323	-0.0114536	Responsive
ENSG00000101150	TPD52L2	1540.8	3291.18	1407.64	2988.58	Up	1.09443	1.08564	-0.00878207	Responsive
ENSG00000126602	TRAP1	259.22	115.688	278.345	123.563	Down	-1.15708	-1.16517	-0.00809574	Responsive
ENSG00000116954	RRAGC	136.279	297.95	118.274	257.361	Up	1.1228	1.11511	-0.00768198	Responsive
ENSG00000153391	INO80C	31.4699	81.9092	31.4666	81.4614	Up	1.35243	1.34476	-0.00766544	Responsive
ENSG00000146350	TBC1D32	123.2	58.5023	121.152	57.2116	Down	-1.06165	-1.0693	-0.00765375	Responsive
ENSG00000198964	SGMS1	722.554	1544.35	784.196	1667.57	Up	1.09476	1.08749	-0.00726877	Responsive
ENSG00000174738	NR1D2	1150.57	233.633	1353.76	273.829	Down	-2.29513	-2.30144	-0.00630812	Responsive
ENSG00000108829	LRRC59	1229.73	3206.74	1225.06	3182.44	Up	1.38205	1.37656	-0.00548911	Responsive
ENSG00000175567	UCP2	189.754	531.327	182.793	509.982	Up	1.4806	1.47519	-0.00541322	Responsive
ENSG00000081026	MAGI3	33.1502	120.7	30.1073	109.442	Up	1.83336	1.82797	-0.00539532	Responsive
ENSG00000072062	PRKACA	212.904	447.964	193.367	405.903	Up	1.06964	1.06591	-0.00373354	Responsive
ENSG00000169660	HEXDC	319.431	107.536	310.106	104.253	Down	-1.56184	-1.56355	-0.00171311	Responsive
ENSG00000102401	ARMCX3	615.048	1593.95	600.031	1553.36	Up	1.3724	1.37081	-0.00158846	Responsive
ENSG00000104081	BMF	701.879	193.237	767.906	211.354	Down	-1.85546	-1.85634	-0.000880494	Responsive
ENSG00000180543	TSPYL5	77.1137	31.9479	90.6883	37.6569	Down	-1.24539	-1.24601	-0.000620067	Responsive
ENSG00000102760	RGCC	234.89	716.742	196.331	599.652	Up	1.60535	1.60591	0.000561828	Responsive
ENSG00000186918	ZNF395	245.442	53.4394	247.039	53.8166	Down	-2.17853	-2.17788	0.000646215	Responsive
ENSG00000025434	NR1H3	101.75	24.3377	94.3018	22.5497	Down	-2.01979	-2.01679	0.00299319	Responsive
ENSG00000137767	SQOR	1114.23	3063.02	983.405	2711.48	Up	1.45809	1.46229	0.00420191	Responsive
ENSG00000182749	PAQR7	229.397	65.3053	257.252	73.6036	Down	-1.79692	-1.79146	0.00546297	Responsive
ENSG00000055208	TAB2	789.192	1673.67	780.308	1663.06	Up	1.0836	1.09074	0.00714158	Responsive
ENSG00000084092	NOA1	344.2	168.595	384.561	189.934	Down	-1.02534	-1.01388	0.0114633	Responsive
ENSG00000187240	DYNC2H1	167.34	52.6307	196.32	62.568	Down	-1.65024	-1.63416	0.0160799	Responsive
ENSG00000154767	XPC	889.277	406.413	949.133	438.922	Down	-1.12776	-1.11088	0.0168798	Responsive
ENSG00000103522	IL21R	91.0542	39.2182	71.0379	30.9008	Down	-1.19463	-1.17516	0.0194707	Responsive
ENSG00000139514	SLC7A1	77.3274	205.923	96.8714	261.173	Up	1.40151	1.42156	0.0200548	Responsive
ENSG00000185418	TARSL2	229.212	108.133	197.743	94.6197	Down	-1.07688	-1.05552	0.0213587	Responsive
ENSG00000002549	LAP3	3848.59	8833.95	2755.47	6426.14	Up	1.19852	1.22136	0.0228375	Responsive
ENSG00000157796	WDR19	171.097	43.4239	183.711	47.4653	Down	-1.95381	-1.93025	0.023569	Responsive
ENSG00000152217	SETBP1	70.21	23.4431	46.167	15.4851	Down	-1.54265	-1.51661	0.0260371	Responsive
ENSG00000149573	MPZL2	606.709	286.524	517.365	248.85	Down	-1.0797	-1.05291	0.0267894	Responsive
ENSG00000123562	MORF4L2	1625.67	3779.91	1356.75	3215.18	Up	1.21682	1.24413	0.0273104	Responsive
ENSG00000109971	HSPA8	14705	44190.8	10693.4	32800	Up	1.58737	1.61689	0.029518	Responsive
ENSG00000132600	PRMT7	295.868	121.532	308.348	129.354	Down	-1.27666	-1.2468	0.0298566	Responsive
ENSG00000143452	HORMAD1	131.237	46.1763	135.78	48.9244	Down	-1.48699	-1.45404	0.032953	Responsive
ENSG00000100523	DDHD1	585.565	225.17	568.695	223.798	Down	-1.37488	-1.34156	0.0333237	Responsive
ENSG00000112118	MCM3	442.041	172.113	443.972	176.988	Down	-1.35573	-1.32194	0.0337889	Responsive
ENSG00000119686	FLVCR2	592.6	1206.12	565.652	1179.32	Up	1.02401	1.05865	0.0346411	Responsive
ENSG00000135446	CDK4	213.914	97.4933	231.832	108.33	Down	-1.12566	-1.0906	0.0350611	Responsive
ENSG00000170222	ADPRM	174.392	81.0844	153.538	73.2321	Down	-1.0954	-1.05785	0.0375569	Responsive
ENSG00000112297	CRYBG1	2722.92	7283.42	2666.21	7320.93	Up	1.41913	1.45689	0.0377633	Responsive
ENSG00000108187	PBLD	87.5191	28.0456	104.403	34.5065	Down	-1.60767	-1.56977	0.0379033	Responsive
ENSG00000104783	KCNN4	348.333	813.779	325.169	781.058	Up	1.22181	1.26166	0.0398494	Responsive
ENSG00000146070	PLA2G7	652.664	2690.4	657.308	2785.51	Up	2.04173	2.08162	0.0398912	Responsive
ENSG00000033178	UBA6	2075.88	4528.21	1842.73	4137.7	Up	1.12484	1.16655	0.0417079	Responsive
ENSG00000166145	SPINT1	112.218	30.9816	123.811	35.2989	Down	-1.82378	-1.78174	0.0420379	Responsive
ENSG00000047365	ARAP2	3019.36	6540.61	2628.18	5863.41	Up	1.11493	1.15737	0.0424434	Responsive
ENSG00000179604	CDC42EP4	121.306	249.456	94.1244	199.627	Up	1.03406	1.07663	0.0425693	Responsive
ENSG00000111885	MAN1A1	1131.16	2532.29	1057.44	2443.16	Up	1.16193	1.2074	0.0454632	Responsive
ENSG00000136830	FAM129B	1389.38	5748.69	1350.49	5769.85	Up	2.048	2.09423	0.046231	Responsive
ENSG00000204519	ZNF551	237.985	104.916	227.956	103.853	Down	-1.174	-1.1267	0.0472962	Responsive
ENSG00000204371	EHMT2	365.648	142.209	390.557	157.146	Down	-1.35628	-1.30796	0.0483135	Responsive
ENSG00000010704	HFE	257.972	47.2143	284.645	54.0674	Down	-2.42526	-2.37495	0.050309	Responsive
ENSG00000163220	S100A9	157973	484012	128939	409372	Up	1.61536	1.66672	0.0513597	Responsive
ENSG00000058866	DGKG	326.033	143.62	402.882	184.279	Down	-1.17718	-1.12423	0.0529438	Responsive
ENSG00000197982	C1orf122	137.028	632.565	117.404	562.843	Up	2.19853	2.25158	0.0530509	Responsive
ENSG00000168393	DTYMK	106.91	52.2723	100.185	50.8708	Down	-1.01837	-0.963997	0.0543763	Responsive
ENSG00000151687	ANKAR	141.824	69.4295	132.311	67.3899	Down	-1.01998	-0.962941	0.0570403	Responsive
ENSG00000116670	MAD2L2	257.897	990.246	201.118	804.905	Up	1.93687	1.99541	0.0585463	Responsive
ENSG00000069956	MAPK6	839.038	1816.69	813.171	1835.93	Up	1.11358	1.17389	0.0603155	Responsive
ENSG00000139053	PDE6H	51.1478	106.093	45.8149	99.2696	Up	1.03818	1.09884	0.0606622	Responsive
ENSG00000143390	RFX5	1831.11	645.055	1686.01	619.523	Down	-1.50378	-1.44291	0.0608703	Responsive
ENSG00000088970	KIZ	196.969	59.8491	190.822	60.5218	Down	-1.70197	-1.6406	0.0613708	Responsive
ENSG00000152061	RABGAP1L	3208.61	1009.12	3021.03	991.549	Down	-1.66787	-1.60631	0.0615667	Responsive
ENSG00000102967	DHODH	95.4069	33.3923	113.974	41.9051	Down	-1.48705	-1.42209	0.0649572	Responsive
ENSG00000104549	SQLE	180.106	1225.61	167.435	1192.63	Up	2.75977	2.82509	0.0653247	Responsive
ENSG00000178149	DALRD3	205.707	99.8735	192.262	97.7074	Down	-1.03504	-0.96933	0.0657091	Responsive
ENSG00000128590	DNAJB9	614.604	1524.76	613.919	1594.65	Up	1.30945	1.37568	0.0662262	Responsive
ENSG00000164244	PRRC1	625.416	1316.68	654.636	1443.7	Up	1.07281	1.1398	0.0669963	Responsive
ENSG00000135205	CCDC146	119.943	53.5302	120.733	56.5888	Down	-1.1492	-1.07986	0.0693359	Responsive
ENSG00000197860	SGTB	1207.07	3207.58	1259.96	3512.99	Up	1.40923	1.47859	0.069355	Responsive
ENSG00000111801	BTN3A3	725.521	265.906	712.265	274.087	Down	-1.44467	-1.37455	0.0701254	Responsive
ENSG00000132432	SEC61G	798.203	1758.87	708.151	1642.33	Up	1.13884	1.21245	0.073617	Responsive
ENSG00000168374	ARF4	1157.49	2764.57	1068.77	2687.31	Up	1.25533	1.32939	0.0740602	Responsive
ENSG00000038427	VCAN	45606.5	164207	52588.4	199742	Up	1.84818	1.9253	0.0771195	Responsive
ENSG00000182158	CREB3L2	151.013	399.485	166.195	463.975	Up	1.39756	1.47562	0.0780609	Responsive
ENSG00000198189	HSD17B11	4951.2	2034.54	4489.53	1948.93	Down	-1.28266	-1.20347	0.0791923	Responsive
ENSG00000137265	IRF4	351.803	90.0397	327.891	88.7559	Down	-1.9543	-1.87353	0.0807635	Responsive
ENSG00000172824	CES4A	93.0662	45.2317	99.7371	51.3969	Down	-1.02479	-0.943042	0.0817513	Responsive
ENSG00000198331	HYLS1	100.9	40.2611	86.0646	36.3697	Down	-1.3043	-1.22022	0.0840801	Responsive
ENSG00000110852	CLEC2B	2803.31	1172.74	2063.39	916.003	Down	-1.25653	-1.17072	0.0858129	Responsive
ENSG00000179344	HLA-DQB1	2101.4	607.325	2205.69	677.945	Down	-1.78913	-1.70052	0.0886057	Responsive
ENSG00000170458	CD14	8875.46	22677.1	8631.95	23474	Up	1.35324	1.4432	0.089959	Responsive
ENSG00000114812	VIPR1	203.155	94.8523	232.528	115.812	Down	-1.09078	-0.999407	0.0913763	Responsive
ENSG00000178425	NT5DC1	294.866	71.1543	344.424	88.7569	Down	-2.03579	-1.94427	0.091515	Responsive
ENSG00000136052	SLC41A2	43.2992	116.739	25.9377	75.3471	Up	1.41024	1.50295	0.0927086	Responsive
ENSG00000026950	BTN3A1	1653.65	542.037	1561.76	546.145	Down	-1.60741	-1.5141	0.09331	Responsive
ENSG00000005882	PDK2	72.6627	17.4395	63.1179	16.1352	Down	-1.99813	-1.90377	0.0943662	Responsive
ENSG00000166965	RCCD1	62.4813	20.8184	65.8824	23.5708	Down	-1.54079	-1.44468	0.0961048	Responsive
ENSG00000176225	RTTN	229.122	107.081	240.199	120.353	Down	-1.09029	-0.991007	0.0992853	Responsive
ENSG00000162639	HENMT1	388.371	176.145	356.98	173.509	Down	-1.13622	-1.03658	0.0996398	Responsive
ENSG00000141858	SAMD1	175.088	60.4349	176.428	65.4394	Down	-1.51917	-1.41713	0.102045	Responsive
ENSG00000198056	PRIM1	121.62	48.8473	123.736	53.5522	Down	-1.29861	-1.19317	0.10544	Responsive
ENSG00000163346	PBXIP1	1375.1	567.407	1215.4	539.59	Down	-1.27559	-1.17001	0.105576	Responsive
ENSG00000197043	ANXA6	3330.75	6872.17	3315.61	7361.73	Up	1.0447	1.15053	0.105834	Responsive
ENSG00000167969	ECI1	241.161	115.748	248.717	128.603	Down	-1.05257	-0.946194	0.106377	Responsive
ENSG00000152315	KCNK13	49.8318	214.08	56.2396	260.171	Up	2.08107	2.18991	0.108839	Responsive
ENSG00000138061	CYP1B1	1530.28	8082.52	1700.1	9693.42	Up	2.40024	2.51069	0.110442	Responsive
ENSG00000109107	ALDOC	120.054	58.6118	78.642	41.4124	Down	-1.02198	-0.909044	0.112939	Responsive
ENSG00000163823	CCR1	1896.49	6380.39	1730.07	6296.67	Up	1.74978	1.86315	0.113376	Responsive
ENSG00000101846	STS	128.874	61.4359	166.196	86.0396	Down	-1.05667	-0.9418	0.114865	Responsive
ENSG00000113758	DBN1	25.1301	77.1879	22.1188	73.9375	Up	1.58123	1.69662	0.11539	Responsive
ENSG00000092036	HAUS4	529.285	254.91	503.649	263.189	Down	-1.05113	-0.933711	0.117422	Responsive
ENSG00000094914	AAAS	301.701	147.104	323.878	171.572	Down	-1.03129	-0.912699	0.118589	Responsive
ENSG00000011638	TMEM159	219.37	94.22	216.155	100.894	Down	-1.21059	-1.09165	0.118939	Responsive
ENSG00000160877	NACC1	133.812	418.119	120.542	410.35	Up	1.63641	1.75891	0.122494	Responsive
ENSG00000114544	SLC41A3	157.035	73.2395	192.576	98.0486	Down	-1.08998	-0.966692	0.123293	Responsive
ENSG00000143224	PPOX	200.516	56.3091	196.065	60.0762	Down	-1.81406	-1.68999	0.124067	Responsive
ENSG00000188917	TRMT2B	376.26	164.697	360.017	171.954	Down	-1.18701	-1.06168	0.125336	Responsive
ENSG00000135070	ISCA1	407.158	187.889	374.629	188.676	Down	-1.11159	-0.985769	0.125816	Responsive
ENSG00000167747	C19orf48	88.1826	31.4942	102.552	40.1703	Down	-1.45658	-1.33067	0.125907	Responsive
ENSG00000198270	TMEM116	117.55	41.9942	103.899	40.5132	Down	-1.46328	-1.33735	0.125926	Responsive
ENSG00000155304	HSPA13	1012	2838.12	1054.59	3227.53	Up	1.48681	1.61282	0.126008	Responsive
ENSG00000162194	LBHD1	80.7386	38.3237	93.1559	48.457	Down	-1.05562	-0.928877	0.126742	Responsive
ENSG00000137070	IL11RA	110.254	42.3418	115.153	48.4231	Down	-1.36002	-1.23277	0.127248	Responsive
ENSG00000162542	TMCO4	172.392	60.2758	168.171	64.3069	Down	-1.50065	-1.37317	0.127475	Responsive
ENSG00000151136	BTBD11	250.426	54.9805	228.901	54.9192	Down	-2.16714	-2.0396	0.12754	Responsive
ENSG00000109929	SC5D	226.967	464.799	225.522	505.141	Up	1.03088	1.15989	0.129007	Responsive
ENSG00000118507	AKAP7	208.837	83.7444	193.658	84.9764	Down	-1.30808	-1.17893	0.129152	Responsive
ENSG00000065923	SLC9A7	232.668	74.0653	256.902	89.6665	Down	-1.63824	-1.50818	0.13006	Responsive
ENSG00000116005	PCYOX1	276.342	68.6336	329.193	89.7592	Down	-1.99381	-1.86319	0.130615	Responsive
ENSG00000132199	ENOSF1	128.437	46.4469	107.489	42.5474	Down	-1.44787	-1.31689	0.130974	Responsive
ENSG00000149474	KAT14	234.032	86.8867	237.811	96.7948	Down	-1.41914	-1.28804	0.131102	Responsive
ENSG00000166432	ZMAT1	143.601	70.2416	149.587	80.3065	Down	-1.02129	-0.889156	0.132131	Responsive
ENSG00000141447	OSBPL1A	434.482	165.879	435.717	182.479	Down	-1.38381	-1.25108	0.132728	Responsive
ENSG00000163590	PPM1L	507.055	221.137	499.646	239.197	Down	-1.19354	-1.05957	0.133966	Responsive
ENSG00000109323	MANBA	4263.94	1408.69	4101	1487.14	Down	-1.59715	-1.46281	0.134334	Responsive
ENSG00000175198	PCCA	229.015	56.5163	237.755	64.6555	Down	-1.99968	-1.86254	0.137141	Responsive
ENSG00000154889	MPPE1	1071.02	451.787	1130.8	525.115	Down	-1.24343	-1.10517	0.13826	Responsive
ENSG00000186470	BTN3A2	1463.26	468.148	1317.94	464.882	Down	-1.64205	-1.50135	0.140707	Responsive
ENSG00000140463	BBS4	124.756	59.42	120.6	63.4509	Down	-1.05753	-0.915869	0.141665	Responsive
ENSG00000159110	IFNAR2	237.944	519.623	225.878	545.047	Up	1.12357	1.26711	0.143543	Responsive
ENSG00000146263	MMS22L	224.118	101.642	237.882	119.372	Down	-1.13306	-0.988801	0.144258	Responsive
ENSG00000183955	KMT5A	172.005	401.191	154.683	399.523	Up	1.21707	1.36328	0.14621	Responsive
ENSG00000119661	DNAL1	138.065	45.4183	134.286	49.0271	Down	-1.583	-1.43524	0.14776	Responsive
ENSG00000131368	MRPS25	662.389	283.626	740.175	351.828	Down	-1.22078	-1.07085	0.149936	Responsive
ENSG00000181513	ACBD4	71.4395	34.8073	75.4546	40.9802	Down	-1.01652	-0.864892	0.151631	Responsive
ENSG00000064886	CHI3L2	82.4044	1556.8	75.0069	1577.45	Up	4.22324	4.37624	0.152997	Responsive
ENSG00000175556	LONRF3	158.857	363.898	170.34	433.998	Up	1.19071	1.34414	0.153432	Responsive
ENSG00000100997	ABHD12	294.314	141.973	288.337	154.834	Down	-1.04651	-0.89274	0.153766	Responsive
ENSG00000148218	ALAD	298.987	143.49	330.65	176.961	Down	-1.05393	-0.898098	0.155837	Responsive
ENSG00000100823	APEX1	362.399	105.237	633.432	206.054	Down	-1.77426	-1.61546	0.158803	Responsive
ENSG00000162885	B3GALNT2	173.732	85.0942	194.753	106.795	Down	-1.02116	-0.860743	0.160415	Responsive
ENSG00000108840	HDAC5	753.528	337.245	696.21	348.465	Down	-1.1575	-0.996445	0.161059	Responsive
ENSG00000132963	POMP	1241.56	2726.85	1017.02	2498.54	Up	1.13445	1.29589	0.161443	Responsive
ENSG00000186153	WWOX	83.4037	36.4982	106.706	52.5401	Down	-1.17048	-1.00841	0.162079	Responsive
ENSG00000117616	RSRP1	9528.32	3769.13	8487.63	3759.65	Down	-1.33776	-1.17455	0.163205	Responsive
ENSG00000171703	TCEA2	58.9108	20.7575	62.357	24.7687	Down	-1.4613	-1.29789	0.163418	Responsive
ENSG00000048028	USP28	502.84	194.377	458.57	198.811	Down	-1.3667	-1.20165	0.165058	Responsive
ENSG00000155254	MARVELD1	126.146	52.4791	153.142	71.7453	Down	-1.24944	-1.08333	0.166107	Responsive
ENSG00000128309	MPST	256.528	98.1821	246.254	106.046	Down	-1.37658	-1.20776	0.168815	Responsive
ENSG00000174165	ZDHHC24	189.099	80.7922	171.872	82.6561	Down	-1.21671	-1.04716	0.169548	Responsive
ENSG00000135749	PCNX2	181.128	84.1131	207.635	108.668	Down	-1.0975	-0.927841	0.16966	Responsive
ENSG00000256660	CLEC12B	596.034	145.441	590.751	162.381	Down	-2.02749	-1.85675	0.170744	Responsive
ENSG00000197405	C5AR1	1277.8	3405.12	1348.74	4048.82	Up	1.41334	1.58518	0.171838	Responsive
ENSG00000006025	OSBPL7	115.138	34.6748	115.854	39.4728	Down	-1.70286	-1.52968	0.173186	Responsive
ENSG00000197603	CPLANE1	245.366	100.022	229.477	105.579	Down	-1.28613	-1.1127	0.173438	Responsive
ENSG00000216490	IFI30	803.543	376.775	933.878	494.052	Down	-1.09064	-0.917197	0.173447	Responsive
ENSG00000143851	PTPN7	146.314	805.771	137.627	855.564	Up	2.45326	2.62735	0.174089	Responsive
ENSG00000183044	ABAT	314.148	136.025	308.268	150.718	Down	-1.20159	-1.02746	0.174131	Responsive
ENSG00000152556	PFKM	188.321	53.7983	181.517	58.6405	Down	-1.78863	-1.61367	0.174964	Responsive
ENSG00000159128	IFNGR2	4804.51	9705.14	4151.38	9474.25	Up	1.01421	1.19023	0.176018	Responsive
ENSG00000226742	HSBP1L1	81.6421	36.1256	71.8627	35.9927	Down	-1.15446	-0.97794	0.176524	Responsive
ENSG00000121988	ZRANB3	95.1365	36.8424	95.1125	41.7586	Down	-1.34508	-1.16851	0.176569	Responsive
ENSG00000090006	LTBP4	63.5863	25.8342	77.8272	36.0365	Down	-1.26715	-1.08975	0.177409	Responsive
ENSG00000125703	ATG4C	601.417	271.456	621.045	317.241	Down	-1.14474	-0.966898	0.177841	Responsive
ENSG00000175455	CCDC14	731.458	290.454	833.325	374.563	Down	-1.32948	-1.15155	0.177924	Responsive
ENSG00000184489	PTP4A3	134.318	22.1042	97.4122	18.0096	Down	-2.55013	-2.37211	0.17802	Responsive
ENSG00000005175	RPAP3	822.924	311.2	781.143	334.422	Down	-1.40004	-1.22146	0.178584	Responsive
ENSG00000142875	PRKACB	1222.08	368.39	1090.93	372.301	Down	-1.72731	-1.54847	0.178837	Responsive
ENSG00000183773	AIFM3	216.807	56.2787	211.822	62.38	Down	-1.92698	-1.74755	0.179434	Responsive
ENSG00000213551	DNAJC9	367.077	155	341.218	163.251	Down	-1.23846	-1.05902	0.179446	Responsive
ENSG00000117419	ERI3	186.842	85.3912	198.358	103.002	Down	-1.12056	-0.938744	0.181818	Responsive
ENSG00000173137	ADCK5	164.267	66.6953	156.917	72.3993	Down	-1.28767	-1.10533	0.182342	Responsive
ENSG00000163251	FZD5	27.9886	140.328	28.7541	163.674	Up	2.28548	2.46845	0.182964	Responsive
ENSG00000151689	INPP1	143.01	307.745	120.518	295.195	Up	1.10024	1.28538	0.185135	Responsive
ENSG00000174776	WDR49	572.648	260.072	575.204	297.226	Down	-1.13572	-0.950172	0.185548	Responsive
ENSG00000250510	GPR162	386.186	117.294	390.702	135.155	Down	-1.71065	-1.52451	0.186144	Responsive
ENSG00000121858	TNFSF10	7555.42	3439.72	5312.83	2757.08	Down	-1.13499	-0.946087	0.188906	Responsive
ENSG00000166896	ATP23	183.136	85.4201	152.679	81.2684	Down	-1.09133	-0.901508	0.189823	Responsive
ENSG00000087301	TXNDC16	431.465	91.1935	418.886	101.178	Down	-2.22984	-2.03892	0.190929	Responsive
ENSG00000050438	SLC4A8	235.087	52.3602	255.37	65.1613	Down	-2.14548	-1.95417	0.191313	Responsive
ENSG00000105223	PLD3	637.06	304.854	678.096	371.241	Down	-1.06085	-0.867379	0.193469	Responsive
ENSG00000106034	CPED1	486.7	55.6621	561.711	73.8247	Down	-3.10554	-2.91081	0.19473	Responsive
ENSG00000187109	NAP1L1	5814.94	2748.32	5775.77	3125.37	Down	-1.08094	-0.885773	0.195165	Responsive
ENSG00000145936	KCNMB1	129.26	57.8253	122.67	62.9974	Down	-1.14689	-0.950404	0.196486	Responsive
ENSG00000042317	SPATA7	99.2172	39.2801	82.3111	37.3795	Down	-1.31499	-1.11817	0.196817	Responsive
ENSG00000182685	BRICD5	58.0903	17.6678	63.1035	22.2139	Down	-1.66237	-1.46542	0.196954	Responsive
ENSG00000100379	KCTD17	183.8	48.3175	175.572	53.0722	Down	-1.9058	-1.7073	0.1985	Responsive
ENSG00000074696	HACD3	292.806	124.625	261.479	127.788	Down	-1.22574	-1.0272	0.198543	Responsive
ENSG00000125124	BBS2	716.484	171.686	720.656	198.322	Down	-2.05479	-1.85621	0.198579	Responsive
ENSG00000115919	KYNU	3634.03	9956.71	2869.09	9021.63	Up	1.45385	1.65245	0.198604	Responsive
ENSG00000005187	ACSM3	65.0717	16.0265	63.9479	18.2122	Down	-1.95625	-1.75726	0.198991	Responsive
ENSG00000150477	KIAA1328	122.853	52.8806	117.658	58.3435	Down	-1.20079	-0.999647	0.201143	Responsive
ENSG00000263465	SRSF8	477.502	183.625	530.743	235.107	Down	-1.37392	-1.17129	0.202636	Responsive
ENSG00000048052	HDAC9	2405.49	406.698	2416.29	470.332	Down	-2.56136	-2.35857	0.202784	Responsive
ENSG00000051825	MPHOSPH9	810.83	307.625	795.937	347.845	Down	-1.39532	-1.19188	0.203444	Responsive
ENSG00000114779	ABHD14B	155.608	64.0848	174.753	83.1032	Down	-1.26677	-1.06332	0.203446	Responsive
ENSG00000159267	HLCS	82.9214	30.5668	83.9006	35.7898	Down	-1.41063	-1.20647	0.204164	Responsive
ENSG00000134278	SPIRE1	117.614	37.4979	109.098	40.1664	Down	-1.62342	-1.41925	0.204174	Responsive
ENSG00000174206	C12orf66	123.605	50.0168	118.72	55.4787	Down	-1.28831	-1.08389	0.204425	Responsive
ENSG00000063761	ADCK1	82.3033	22.2172	79.9003	24.9915	Down	-1.84318	-1.63811	0.205073	Responsive
ENSG00000101444	AHCY	389.841	182.317	433.431	233.999	Down	-1.09224	-0.886474	0.205764	Responsive
ENSG00000163611	SPICE1	305.313	100.68	300.659	114.488	Down	-1.59097	-1.38518	0.205788	Responsive
ENSG00000179364	PACS2	329.189	140.51	367.614	181.287	Down	-1.22239	-1.0159	0.206485	Responsive
ENSG00000172922	RNASEH2C	372.266	172.116	341.563	182.379	Down	-1.10846	-0.901543	0.206919	Responsive
ENSG00000027001	MIPEP	68.1711	28.075	67.3373	32.1871	Down	-1.25039	-1.04205	0.20834	Responsive
ENSG00000168890	TMEM150A	89.1634	33.3005	89.5622	38.8137	Down	-1.39431	-1.18564	0.208669	Responsive
ENSG00000157827	FMNL2	236.496	40.8689	188.515	37.6308	Down	-2.50395	-2.29449	0.209464	Responsive
ENSG00000108100	CCNY	3559.27	1532.42	3543.16	1766.03	Down	-1.21523	-1.00412	0.211112	Responsive
ENSG00000188042	ARL4C	825.743	224.537	822.119	258.94	Down	-1.87408	-1.66293	0.21115	Responsive
ENSG00000185324	CDK10	509.641	191.684	513.921	223.996	Down	-1.40607	-1.19445	0.211617	Responsive
ENSG00000140836	ZFHX3	209.263	70.6437	237.021	92.9775	Down	-1.55328	-1.3407	0.212579	Responsive
ENSG00000106123	EPHB6	108.128	45.1512	121.918	59.2476	Down	-1.24157	-1.02872	0.212855	Responsive
ENSG00000171425	ZNF581	149.006	58.2274	156.392	71.0443	Down	-1.34068	-1.1274	0.213283	Responsive
ENSG00000161395	PGAP3	166.648	62.3487	164.248	71.4001	Down	-1.40405	-1.19057	0.213478	Responsive
ENSG00000170915	PAQR8	313.418	126.282	295.566	138.229	Down	-1.30465	-1.0909	0.213755	Responsive
ENSG00000177706	FAM20C	140.925	330.639	144.363	393.219	Up	1.22449	1.43934	0.214847	Responsive
ENSG00000096872	IFT74	260.037	96.9935	231.496	100.305	Down	-1.4135	-1.1985	0.215003	Responsive
ENSG00000263264	AC119396.1	222.818	77.5238	224.378	90.7802	Down	-1.51112	-1.29609	0.215033	Responsive
ENSG00000187609	EXD3	56.7535	13.4046	61.5943	17.126	Down	-2.00337	-1.78797	0.215401	Responsive
ENSG00000187116	LILRA5	4043.95	11651.1	3218.29	10783.8	Up	1.52639	1.74418	0.217789	Responsive
ENSG00000188811	NHLRC3	1424.18	637.645	1326.91	691.302	Down	-1.15806	-0.939688	0.21837	Responsive
ENSG00000100714	MTHFD1	215.785	85.6121	270.48	125.193	Down	-1.32362	-1.10521	0.218408	Responsive
ENSG00000169683	LRRC45	201.132	47.1569	203.553	55.7932	Down	-2.06949	-1.84868	0.220803	Responsive
ENSG00000116857	TMEM9	325.101	154.384	330.209	183	Down	-1.06948	-0.848034	0.221451	Responsive
ENSG00000002822	MAD1L1	878.342	373.769	769.591	382.449	Down	-1.23042	-1.00693	0.223494	Responsive
ENSG00000139508	SLC46A3	498.369	219.223	427.923	220.505	Down	-1.18114	-0.953383	0.227756	Responsive
ENSG00000189319	FAM53B	695.503	262.362	713.443	315.548	Down	-1.40308	-1.1744	0.228684	Responsive
ENSG00000166801	FAM111A	3018.31	1375.34	2833.55	1513.73	Down	-1.13338	-0.904065	0.229316	Responsive
ENSG00000128829	EIF2AK4	770.744	337.809	769.597	395.687	Down	-1.18765	-0.957975	0.229676	Responsive
ENSG00000105373	NOP53	2257.37	730.079	2649.51	1005.35	Down	-1.62718	-1.39713	0.230051	Responsive
ENSG00000159461	AMFR	1925.11	819.007	1927.16	964.36	Down	-1.23198	-0.998088	0.233891	Responsive
ENSG00000105875	WDR91	465.518	187.746	537.195	255.166	Down	-1.30548	-1.07105	0.234436	Responsive
ENSG00000174652	ZNF266	1043.95	432.511	1116.37	544.583	Down	-1.26929	-1.03423	0.23506	Responsive
ENSG00000134759	ELP2	1559.68	606.647	1605.2	736.526	Down	-1.36087	-1.12288	0.237985	Responsive
ENSG00000124702	KLHDC3	1090.49	416.386	1022.37	461.638	Down	-1.38685	-1.14537	0.241474	Responsive
ENSG00000164885	CDK5	157.955	73.5179	155.533	85.8391	Down	-1.09296	-0.850052	0.24291	Responsive
ENSG00000163131	CTSS	89208.7	34907.6	85014.2	39406.3	Down	-1.35362	-1.10926	0.244359	Responsive
ENSG00000105643	ARRDC2	1035.04	515.067	991.374	584.772	Down	-1.00546	-0.760545	0.24491	Responsive
ENSG00000136824	SMC2	315.028	86.5293	283.772	92.5032	Down	-1.85221	-1.60672	0.245496	Responsive
ENSG00000108784	NAGLU	235.901	80.8526	229.528	93.4385	Down	-1.53319	-1.2875	0.245688	Responsive
ENSG00000103319	EEF2K	190.988	69.5547	193.365	83.7304	Down	-1.4442	-1.19782	0.246382	Responsive
ENSG00000189046	ALKBH2	143.005	58.7542	124.741	60.9417	Down	-1.26901	-1.02147	0.247537	Responsive
ENSG00000230124	ACBD6	411.287	167.198	411.71	199.031	Down	-1.29349	-1.04491	0.24858	Responsive
ENSG00000162032	SPSB3	805.049	322.192	796.291	378.852	Down	-1.31848	-1.06967	0.24881	Responsive
ENSG00000138036	DYNC2LI1	120.062	29.8823	98.7297	29.2441	Down	-1.97089	-1.72137	0.249522	Responsive
ENSG00000167716	WDR81	644.512	312.746	659.261	380.659	Down	-1.04085	-0.790751	0.250098	Responsive
ENSG00000114796	KLHL24	1814.18	594.244	1924.31	750.07	Down	-1.60856	-1.35807	0.250484	Responsive
ENSG00000170634	ACYP2	110.839	48.9528	111.294	58.6794	Down	-1.16278	-0.911971	0.250811	Responsive
ENSG00000213465	ARL2	60.157	23.5085	56.0685	26.2391	Down	-1.31924	-1.06701	0.252225	Responsive
ENSG00000104763	ASAH1	13955.2	6723.85	13057	7497.71	Down	-1.05334	-0.800221	0.253115	Responsive
ENSG00000134574	DDB2	206.576	50.33	194.403	56.5923	Down	-2.01577	-1.7625	0.253264	Responsive
ENSG00000142856	ITGB3BP	282.764	123.112	256.294	133.135	Down	-1.19304	-0.939729	0.253315	Responsive
ENSG00000116984	MTR	990.377	388.843	1033.28	483.928	Down	-1.34654	-1.09278	0.253763	Responsive
ENSG00000132170	PPARG	31.7694	436.341	29.1998	480.068	Up	3.73834	3.99363	0.255289	Responsive
ENSG00000240038	AMY2B	259.69	112.37	281.808	145.828	Down	-1.20129	-0.9457	0.255591	Responsive
ENSG00000019582	CD74	15724.1	7247.31	16055.5	8835.99	Down	-1.11735	-0.861527	0.255827	Responsive
ENSG00000019169	MARCO	509.076	2199.56	389.151	2008.84	Up	2.10909	2.36498	0.25589	Responsive
ENSG00000058804	NDC1	483.327	142.578	455.435	160.617	Down	-1.75414	-1.49783	0.25631	Responsive
ENSG00000091127	PUS7	165.92	74.1763	161.761	86.5759	Down	-1.15081	-0.894149	0.256657	Responsive
ENSG00000113272	THG1L	409.164	130.142	405.026	154.112	Down	-1.64507	-1.38826	0.256812	Responsive
ENSG00000103227	LMF1	64.9478	26.7754	62.1459	30.7845	Down	-1.24752	-0.990364	0.257154	Responsive
ENSG00000167468	GPX4	1504.24	715.006	1393.9	792.517	Down	-1.07195	-0.81383	0.258118	Responsive
ENSG00000152795	HNRNPDL	7682.08	3674.85	7687.37	4398.52	Down	-1.06361	-0.805332	0.258277	Responsive
ENSG00000198369	SPRED2	19.0831	137.122	13.4511	118.044	Up	2.78189	3.04224	0.26035	Responsive
ENSG00000196628	TCF4	694.315	282.24	747.481	364.436	Down	-1.29564	-1.03435	0.261294	Responsive
ENSG00000047230	CTPS2	155.91	69.3652	151.324	80.9068	Down	-1.15701	-0.895088	0.261918	Responsive
ENSG00000186687	LYRM7	342.305	158.88	380.496	212.041	Down	-1.1025	-0.840536	0.261965	Responsive
ENSG00000025156	HSF2	270.917	134.917	278.096	166.368	Down	-1.00044	-0.737739	0.262701	Responsive
ENSG00000155189	AGPAT5	587.164	170.477	574.706	200.392	Down	-1.7782	-1.51532	0.262879	Responsive
ENSG00000178585	CTNNBIP1	448.982	201.72	446.388	240.907	Down	-1.15038	-0.887075	0.263303	Responsive
ENSG00000118596	SLC16A7	615.235	1535.29	602.725	1805.61	Up	1.3179	1.58132	0.263417	Responsive
ENSG00000164211	STARD4	510.491	1544.66	440.966	1602.8	Up	1.59544	1.85949	0.264046	Responsive
ENSG00000180822	PSMG4	191.622	84.6434	192.079	102.121	Down	-1.16936	-0.904853	0.264503	Responsive
ENSG00000076043	REXO2	231.247	80.7897	208.192	87.6004	Down	-1.50567	-1.23945	0.266222	Responsive
ENSG00000164985	PSIP1	896.585	340.867	857.251	392.16	Down	-1.39261	-1.12628	0.266331	Responsive
ENSG00000089289	IGBP1	1755.08	681.411	1497.39	699.716	Down	-1.36364	-1.09651	0.267128	Responsive
ENSG00000178573	MAF	126.678	486.839	95.812	444.296	Up	1.9339	2.20151	0.267611	Responsive
ENSG00000163683	SMIM14	1718.6	707.996	1661.44	825.365	Down	-1.27823	-1.00845	0.269772	Responsive
ENSG00000105519	CAPS	171.011	36.3333	196.522	50.6878	Down	-2.20397	-1.93412	0.269855	Responsive
ENSG00000108848	LUC7L3	3735.1	1602.98	3759.23	1946.7	Down	-1.21988	-0.949047	0.270832	Responsive
ENSG00000103024	NME3	466.517	124.099	440.113	141.601	Down	-1.90195	-1.62916	0.272786	Responsive
ENSG00000082068	WDR70	965.34	453.774	817.356	464.328	Down	-1.08738	-0.814482	0.272898	Responsive
ENSG00000115365	LANCL1	233.468	87.5907	229.258	104.14	Down	-1.40416	-1.13093	0.273231	Responsive
ENSG00000141560	FN3KRP	110.517	33.6241	119.121	44.0946	Down	-1.68742	-1.41346	0.273955	Responsive
ENSG00000184640	SEPT9	3477.58	1305.48	3508.71	1593.73	Down	-1.41281	-1.13804	0.274772	Responsive
ENSG00000163507	CIP2A	113.801	41.1782	116.569	51.2916	Down	-1.44457	-1.16885	0.275715	Responsive
ENSG00000115073	ACTR1B	905.434	345.947	869.626	402.692	Down	-1.38549	-1.1088	0.276688	Responsive
ENSG00000110665	C11orf21	1563.82	506.015	1528.49	599.659	Down	-1.6259	-1.34843	0.277465	Responsive
ENSG00000152219	ARL14EP	958.79	375.381	904.366	429.518	Down	-1.35052	-1.07243	0.278095	Responsive
ENSG00000074657	ZNF532	190.269	79.5971	220.29	112.086	Down	-1.24681	-0.968517	0.278288	Responsive
ENSG00000104765	BNIP3L	3762.77	1369.85	3725.38	1645.08	Down	-1.4571	-1.17874	0.278366	Responsive
ENSG00000071794	HLTF	298.585	124.991	325.748	165.694	Down	-1.24964	-0.970981	0.278657	Responsive
ENSG00000183734	ASCL2	135.643	57.6972	132.268	68.4718	Down	-1.21905	-0.939831	0.279215	Responsive
ENSG00000168675	LDLRAD4	686.837	192.655	719.74	245.406	Down	-1.82858	-1.54844	0.280134	Responsive
ENSG00000148019	CEP78	307.604	139.84	286.287	158.238	Down	-1.1317	-0.851312	0.280393	Responsive
ENSG00000178199	ZC3H12D	130.673	64.9366	96.9714	58.6147	Down	-0.997806	-0.716694	0.281113	Responsive
ENSG00000085365	SCAMP1	1575.47	551.009	1476.69	628.22	Down	-1.51393	-1.23171	0.282223	Responsive
ENSG00000148444	COMMD3	482.015	220.938	434.054	242.232	Down	-1.12191	-0.838862	0.283051	Responsive
ENSG00000123607	TTC21B	697.107	344.7	703.952	423.854	Down	-1.01393	-0.730559	0.283369	Responsive
ENSG00000137168	PPIL1	115.106	312.972	87.1292	289.085	Up	1.43519	1.71878	0.283587	Responsive
ENSG00000133119	RFC3	179.288	59.0797	176.525	71.0222	Down	-1.58535	-1.30151	0.28384	Responsive
ENSG00000108439	PNPO	142.548	61.4536	144.633	76.1408	Down	-1.20068	-0.916769	0.28391	Responsive
ENSG00000163516	ANKZF1	870.039	399.607	863.838	483.367	Down	-1.12055	-0.836329	0.284221	Responsive
ENSG00000123685	BATF3	95.6003	232.424	70.466	209.306	Up	1.27285	1.55716	0.28431	Responsive
ENSG00000177932	ZNF354C	110.525	42.9236	111.342	52.8918	Down	-1.34429	-1.05977	0.284525	Responsive
ENSG00000136490	LIMD2	3095.78	1494.37	2743.33	1614.13	Down	-1.05026	-0.764803	0.28546	Responsive
ENSG00000113966	ARL6	63.4256	19.3479	56.3886	21.0942	Down	-1.66275	-1.37709	0.285658	Responsive
ENSG00000163322	ABRAXAS1	544.87	140.585	566.706	178.549	Down	-1.94689	-1.66077	0.28612	Responsive
ENSG00000111860	CEP85L	2088.37	559.323	2294.64	750.073	Down	-1.89874	-1.61187	0.286867	Responsive
ENSG00000145632	PLK2	183.957	83.1509	174.269	96.4244	Down	-1.13614	-0.847216	0.28892	Responsive
ENSG00000089335	ZNF302	504.135	232.966	528.95	299.002	Down	-1.11037	-0.820885	0.289489	Responsive
ENSG00000131089	ARHGEF9	153.827	61.566	146.734	71.9695	Down	-1.3072	-1.01764	0.289569	Responsive
ENSG00000130299	GTPBP3	85.6648	34.4121	76.7015	37.8184	Down	-1.2912	-1.0012	0.290001	Responsive
ENSG00000111445	RFC5	159.597	50.4773	146.912	56.9861	Down	-1.64144	-1.35096	0.290482	Responsive
ENSG00000156299	TIAM1	1300.67	355.039	1563.39	523.144	Down	-1.87026	-1.57757	0.292689	Responsive
ENSG00000206530	CFAP44	195.13	80.6419	185.362	94.0549	Down	-1.26443	-0.971277	0.293152	Responsive
ENSG00000119900	OGFRL1	9643.17	4039.15	11131.7	5723.07	Down	-1.25525	-0.959685	0.295563	Responsive
ENSG00000215021	PHB2	1454.41	720.166	1376.81	836.983	Down	-1.01302	-0.717389	0.295633	Responsive
ENSG00000186815	TPCN1	444.597	179.741	592.062	294.316	Down	-1.30181	-1.00592	0.295894	Responsive
ENSG00000198019	FCGR1B	219.831	1009.45	138.366	781.922	Up	2.19398	2.48999	0.296006	Responsive
ENSG00000122971	ACADS	212.525	82.6628	197.9	94.8502	Down	-1.35175	-1.05319	0.29856	Responsive
ENSG00000144741	SLC25A26	210.229	74.9231	192.356	84.5975	Down	-1.4762	-1.17562	0.300577	Responsive
ENSG00000188747	NOXA1	107.053	21.2578	115.684	28.6153	Down	-2.27935	-1.9782	0.301153	Responsive
ENSG00000106049	HIBADH	297.729	76.3597	281.261	89.0675	Down	-1.94918	-1.64795	0.301228	Responsive
ENSG00000119943	PYROXD2	65.963	25.9643	71.0329	34.7424	Down	-1.31231	-1.01102	0.301292	Responsive
ENSG00000164048	ZNF589	333.251	125.637	372.984	173.645	Down	-1.40024	-1.09855	0.301687	Responsive
ENSG00000162384	C1orf123	497.985	230.906	466.988	267.094	Down	-1.10545	-0.803735	0.30172	Responsive
ENSG00000129675	ARHGEF6	3878.07	1650.13	3730.02	1957.41	Down	-1.23226	-0.92989	0.302369	Responsive
ENSG00000139597	N4BP2L1	1164.59	251.096	1073.13	285.868	Down	-2.20901	-1.90471	0.304307	Responsive
ENSG00000029639	TFB1M	104.658	41.8799	108.609	53.9513	Down	-1.30103	-0.996135	0.304897	Responsive
ENSG00000134222	PSRC1	116.706	45.4512	126.707	61.2721	Down	-1.3414	-1.03617	0.305224	Responsive
ENSG00000163867	ZMYM6	695.563	339.999	755.069	456.372	Down	-1.03049	-0.72515	0.305338	Responsive
ENSG00000159713	TPPP3	238.481	12.2504	179.761	11.3591	Down	-4.17581	-3.87044	0.305371	Responsive
ENSG00000204301	NOTCH4	54.4581	20.9573	60.5653	29.1307	Down	-1.3367	-1.03088	0.305811	Responsive
ENSG00000120253	NUP43	740.476	308.281	740.822	381.596	Down	-1.26148	-0.955251	0.306227	Responsive
ENSG00000007255	TRAPPC6A	175.47	65.8233	185.962	86.6519	Down	-1.401	-1.09289	0.308115	Responsive
ENSG00000156162	DPY19L4	385.093	164.153	411.389	217.421	Down	-1.22515	-0.916896	0.308254	Responsive
ENSG00000126215	XRCC3	85.0434	16.9726	97.7355	24.629	Down	-2.25927	-1.94579	0.313475	Responsive
ENSG00000185800	DMWD	19.7755	226.726	12.6771	185.699	Up	3.45434	3.77088	0.31654	Responsive
ENSG00000137133	HINT2	124.787	44.266	127.443	56.5829	Down	-1.47448	-1.15742	0.317069	Responsive
ENSG00000185187	SIGIRR	329.683	150.791	305.18	174.108	Down	-1.12336	-0.806132	0.317227	Responsive
ENSG00000005469	CROT	136.112	56.3514	154.657	80.1234	Down	-1.25745	-0.940182	0.317268	Responsive
ENSG00000178035	IMPDH2	638.8	233.083	621.491	283.301	Down	-1.4506	-1.13063	0.319965	Responsive
ENSG00000171806	METTL18	140.025	60.9208	104.978	57.0889	Down	-1.18746	-0.867434	0.320022	Responsive
ENSG00000144504	ANKMY1	212.592	89.9587	204.966	108.608	Down	-1.23157	-0.910053	0.321517	Responsive
ENSG00000182621	PLCB1	579.374	201.085	659.41	286.575	Down	-1.52202	-1.19942	0.322592	Responsive
ENSG00000172260	NEGR1	32.187	99.8264	36.3132	141.033	Up	1.60318	1.92847	0.325283	Responsive
ENSG00000163001	CFAP36	165.53	64.6484	140.269	68.8058	Down	-1.34295	-1.01703	0.325925	Responsive
ENSG00000181666	HKR1	236.323	117.054	192.898	119.933	Down	-1.0074	-0.681091	0.326313	Responsive
ENSG00000117691	NENF	186.628	86.6009	166.39	96.9954	Down	-1.09885	-0.772431	0.326423	Responsive
ENSG00000001630	CYP51A1	40.903	120.528	36.9679	137.161	Up	1.53617	1.8635	0.327333	Responsive
ENSG00000132781	MUTYH	165.74	65.3416	167.298	83.0643	Down	-1.32961	-1.00145	0.32816	Responsive
ENSG00000167136	ENDOG	119.022	37.0987	98.6937	38.7351	Down	-1.65549	-1.32709	0.328397	Responsive
ENSG00000162817	C1orf115	69.4703	226.258	51.439	211.422	Up	1.68924	2.01822	0.328981	Responsive
ENSG00000196177	ACADSB	201.92	67.3659	219.414	92.3509	Down	-1.56956	-1.23948	0.330082	Responsive
ENSG00000129197	RPAIN	720.006	298.225	754.029	393.039	Down	-1.26878	-0.938194	0.330589	Responsive
ENSG00000157326	DHRS4	160.22	64.3887	160.199	81.2665	Down	-1.30192	-0.97047	0.331452	Responsive
ENSG00000152582	SPEF2	111.148	37.3511	120.197	51.1587	Down	-1.54807	-1.21637	0.331697	Responsive
ENSG00000185252	ZNF74	89.795	28.7094	85.6647	34.7031	Down	-1.61169	-1.27939	0.332299	Responsive
ENSG00000145882	PCYOX1L	293.479	92.5551	290.685	115.796	Down	-1.65428	-1.32042	0.333856	Responsive
ENSG00000187650	VMAC	147.075	34.1607	146.673	43.1973	Down	-2.0743	-1.74037	0.333922	Responsive
ENSG00000123933	MXD4	865.113	247.557	874.818	316.028	Down	-1.80098	-1.46602	0.334956	Responsive
ENSG00000164331	ANKRA2	482.657	195.921	459.84	235.829	Down	-1.29636	-0.960423	0.335941	Responsive
ENSG00000198839	ZNF277	1225.54	367.669	1146.61	434.497	Down	-1.7342	-1.39789	0.336309	Responsive
ENSG00000064933	PMS1	515.755	252.199	500.39	309.526	Down	-1.02921	-0.691219	0.337991	Responsive
ENSG00000091947	TMEM101	712.981	288.922	604.48	309.824	Down	-1.30022	-0.961982	0.338238	Responsive
ENSG00000152409	JMY	500.463	173.344	552.494	242.606	Down	-1.5242	-1.18402	0.340183	Responsive
ENSG00000213614	HEXA	1061.25	510.698	1090.32	664.734	Down	-1.05376	-0.713058	0.340707	Responsive
ENSG00000182118	FAM89A	72.8773	176.126	53.5232	164.589	Up	1.26157	1.60267	0.341092	Responsive
ENSG00000178105	DDX10	427.339	193.084	465.528	266.805	Down	-1.14207	-0.800781	0.341289	Responsive
ENSG00000152465	NMT2	83.0172	22.1381	68.0603	23.0979	Down	-1.86041	-1.51895	0.341465	Responsive
ENSG00000156853	ZNF689	177.613	78.6501	151.23	85.0324	Down	-1.16509	-0.823301	0.341787	Responsive
ENSG00000204257	HLA-DMA	1708.07	446.037	1722.22	570.496	Down	-1.93475	-1.59229	0.342454	Responsive
ENSG00000171522	PTGER4	1311.67	475.914	1257.72	578.879	Down	-1.4607	-1.11813	0.342571	Responsive
ENSG00000113407	TARS	1407.69	2884.32	1297.83	3373.18	Up	1.03438	1.37733	0.342952	Responsive
ENSG00000132635	PCED1A	320.623	121.937	344.255	166.483	Down	-1.38746	-1.04365	0.343807	Responsive
ENSG00000166938	DIS3L	677.943	267.074	660.086	330.521	Down	-1.34066	-0.995737	0.34492	Responsive
ENSG00000064201	TSPAN32	779.654	265.04	727.561	314.557	Down	-1.55304	-1.20715	0.345891	Responsive
ENSG00000270170	NCBP2-AS2	205.248	97.7608	166.875	101.192	Down	-1.06237	-0.716109	0.346262	Responsive
ENSG00000020922	MRE11	969.862	421.425	992.338	548.459	Down	-1.20057	-0.854274	0.346298	Responsive
ENSG00000124074	ENKD1	81.2945	29.71	88.2672	41.3576	Down	-1.42209	-1.07551	0.346581	Responsive
ENSG00000172465	TCEAL1	107.92	31.0155	95.6308	35.1171	Down	-1.76642	-1.4198	0.346621	Responsive
ENSG00000196911	KPNA5	597.365	273.605	507.393	295.704	Down	-1.12367	-0.776919	0.346749	Responsive
ENSG00000103995	CEP152	511.041	210.927	503.772	264.793	Down	-1.27269	-0.925327	0.347368	Responsive
ENSG00000166133	RPUSD2	82.7018	33.057	68.2612	34.9164	Down	-1.29731	-0.947403	0.349905	Responsive
ENSG00000042088	TDP1	379.076	130.876	373.878	165.03	Down	-1.5271	-1.17498	0.352127	Responsive
ENSG00000163626	COX18	502.012	214.87	471.777	258.017	Down	-1.22043	-0.868113	0.35232	Responsive
ENSG00000164081	TEX264	432.789	153.265	417.708	189.195	Down	-1.49158	-1.13847	0.353118	Responsive
ENSG00000169439	SDC2	56.4425	142.585	54.7786	177.127	Up	1.32171	1.67512	0.353406	Responsive
ENSG00000124098	FAM210B	376.755	108.452	418.518	154.397	Down	-1.78715	-1.43277	0.354381	Responsive
ENSG00000106460	TMEM106B	756.824	315.379	775.788	413.66	Down	-1.26021	-0.905591	0.354617	Responsive
ENSG00000197841	ZNF181	212.431	79.8299	197.817	95.3392	Down	-1.40081	-1.04525	0.355561	Responsive
ENSG00000078070	MCCC1	482.466	184.902	480.764	236.338	Down	-1.37887	-1.02138	0.357485	Responsive
ENSG00000275074	NUDT18	167.343	82.3771	185.436	117.323	Down	-1.01368	-0.655942	0.357737	Responsive
ENSG00000132541	RIDA	156.943	31.6017	152.394	39.5835	Down	-2.27638	-1.91828	0.358108	Responsive
ENSG00000006534	ALDH3B1	951.671	408.124	921.095	507.561	Down	-1.21944	-0.858495	0.360944	Responsive
ENSG00000156253	RWDD2B	91.7545	29.5053	91.918	38.2677	Down	-1.60436	-1.24262	0.361744	Responsive
ENSG00000167325	RRM1	446.003	193.198	403.01	224.564	Down	-1.20276	-0.840856	0.3619	Responsive
ENSG00000145982	FARS2	227.279	95.8013	204.182	110.873	Down	-1.2377	-0.875044	0.362653	Responsive
ENSG00000205593	DENND6B	118.052	47.6547	114.988	59.951	Down	-1.29094	-0.928257	0.362682	Responsive
ENSG00000167792	NDUFV1	1253.87	466.25	1251.76	599.261	Down	-1.42527	-1.06145	0.363822	Responsive
ENSG00000008283	CYB561	148.814	34.3438	129.612	38.6763	Down	-2.08364	-1.71893	0.36471	Responsive
ENSG00000163013	FBXO41	101.358	47.7603	104.138	63.5046	Down	-1.06985	-0.70481	0.365038	Responsive
ENSG00000213463	SYNJ2BP	666.63	298.193	655.36	377.994	Down	-1.15797	-0.792315	0.365658	Responsive
ENSG00000135336	ORC3	427.555	197.478	358.571	213.581	Down	-1.1105	-0.744754	0.365746	Responsive
ENSG00000162139	NEU3	626.99	258.321	702.095	373.128	Down	-1.276	-0.910187	0.365816	Responsive
ENSG00000071246	VASH1	140.397	41.8253	162.949	62.9966	Down	-1.72321	-1.35718	0.36603	Responsive
ENSG00000186130	ZBTB6	412.808	196.513	407.681	250.498	Down	-1.06701	-0.700429	0.366585	Responsive
ENSG00000167113	COQ4	191.409	71.9192	212.588	103.496	Down	-1.39981	-1.03138	0.368431	Responsive
ENSG00000214253	FIS1	1071.98	448.733	960.323	519.291	Down	-1.25449	-0.885701	0.368787	Responsive
ENSG00000111181	SLC6A12	100.972	31.6602	79.1978	32.198	Down	-1.64257	-1.27247	0.370103	Responsive
ENSG00000065057	NTHL1	116.208	13.0983	100.654	14.804	Down	-3.05548	-2.6853	0.370175	Responsive
ENSG00000117480	FAAH	307.969	120.29	344.985	174.713	Down	-1.349	-0.977491	0.371508	Responsive
ENSG00000168564	CDKN2AIP	416.686	199.34	370.997	229.85	Down	-1.05997	-0.68834	0.371625	Responsive
ENSG00000162729	IGSF8	128.709	49.0176	112.439	55.6057	Down	-1.37477	-1.00289	0.371872	Responsive
ENSG00000065911	MTHFD2	2079.25	4391.09	1705.11	4663.09	Up	1.07815	1.45088	0.372731	Responsive
ENSG00000119866	BCL11A	226.388	90.4394	231.752	120.271	Down	-1.31427	-0.940566	0.373704	Responsive
ENSG00000050426	LETMD1	638.338	235.536	651.274	311.724	Down	-1.43452	-1.06059	0.373933	Responsive
ENSG00000171960	PPIH	273.325	108.981	271.069	140.36	Down	-1.31864	-0.944601	0.374035	Responsive
ENSG00000205981	DNAJC19	285.659	116.705	282.279	149.779	Down	-1.28416	-0.909791	0.374374	Responsive
ENSG00000131378	RFTN1	489.09	155.175	438.253	180.502	Down	-1.64988	-1.27507	0.374816	Responsive
ENSG00000137760	ALKBH8	287.73	140.3	293.551	185.994	Down	-1.03096	-0.655528	0.375434	Responsive
ENSG00000138380	CARF	304.222	108.16	267.109	123.418	Down	-1.48342	-1.10763	0.375787	Responsive
ENSG00000172167	MTBP	101.426	31.3749	83.9263	33.856	Down	-1.66163	-1.2848	0.376823	Responsive
ENSG00000034693	PEX3	141.5	69.3745	149.67	95.6447	Down	-1.01783	-0.640628	0.377204	Responsive
ENSG00000115827	DCAF17	396.014	181.185	397.665	236.76	Down	-1.12378	-0.745673	0.378112	Responsive
ENSG00000169385	RNASE2	185.755	514.668	162.974	587.484	Up	1.46529	1.84354	0.378247	Responsive
ENSG00000128951	DUT	1000.78	361.823	928.138	436.392	Down	-1.46523	-1.08697	0.37826	Responsive
ENSG00000135519	KCNH3	71.342	4.63532	68.044	5.99147	Down	-3.68226	-3.30385	0.378417	Responsive
ENSG00000110628	SLC22A18	112.057	47.993	117.342	65.7629	Down	-1.2064	-0.825848	0.380553	Responsive
ENSG00000198324	PHETA1	154.273	47.4121	150.262	60.4269	Down	-1.68136	-1.30011	0.381256	Responsive
ENSG00000176055	MBLAC2	83.3797	26.6463	114.27	48.25	Down	-1.60981	-1.22682	0.382985	Responsive
ENSG00000156110	ADK	395.374	162.902	420.402	226.268	Down	-1.27403	-0.890801	0.383231	Responsive
ENSG00000062822	POLD1	227.08	57.9137	196.902	65.6811	Down	-1.95287	-1.56944	0.383428	Responsive
ENSG00000114388	NPRL2	342.12	112.547	306.779	131.885	Down	-1.59543	-1.21171	0.383714	Responsive
ENSG00000155366	RHOC	302.669	34.1293	171.923	25.1357	Down	-3.11176	-2.72603	0.385725	Responsive
ENSG00000106789	CORO2A	46.7112	151.963	46.2258	196.821	Up	1.68078	2.06655	0.385766	Responsive
ENSG00000119927	GPAM	174.366	80.8241	188.736	114.682	Down	-1.09977	-0.713831	0.385938	Responsive
ENSG00000167261	DPEP2	1128.33	186.372	1098.75	237.732	Down	-2.59149	-2.20371	0.387783	Responsive
ENSG00000072954	TMEM38A	92.4697	29.6943	90.9693	38.5172	Down	-1.60653	-1.21867	0.387857	Responsive
ENSG00000183137	CEP57L1	190.822	86.0776	161.64	95.7275	Down	-1.1394	-0.749681	0.389715	Responsive
ENSG00000176623	RMDN1	1113.02	517.447	1010.17	615.661	Down	-1.10351	-0.713471	0.390035	Responsive
ENSG00000149823	VPS51	1550.93	603.837	1435.51	732.789	Down	-1.35944	-0.969128	0.390317	Responsive
ENSG00000122376	SHLD2	735.72	322.778	691.185	397.865	Down	-1.18611	-0.795257	0.390854	Responsive
ENSG00000136159	NUDT15	246.789	112.491	229.699	137.653	Down	-1.12654	-0.734529	0.392008	Responsive
ENSG00000145919	BOD1	370.336	163.998	323.511	188.258	Down	-1.17028	-0.777915	0.392363	Responsive
ENSG00000104872	PIH1D1	853.903	418.41	773.937	498.023	Down	-1.0274	-0.634974	0.392425	Responsive
ENSG00000007312	CD79B	384.562	108.181	247.702	91.5771	Down	-1.82024	-1.42569	0.394553	Responsive
ENSG00000089248	ERP29	3460.53	1634.36	3166.87	1968.51	Down	-1.0818	-0.685671	0.396127	Responsive
ENSG00000109436	TBC1D9	2533.86	494.82	2578.07	662.883	Down	-2.35401	-1.95785	0.396166	Responsive
ENSG00000108798	ABI3	403.842	48.8929	340.838	54.5022	Down	-3.02045	-2.6227	0.397757	Responsive
ENSG00000015532	XYLT2	185.72	76.0543	189.203	102.422	Down	-1.27693	-0.878996	0.397937	Responsive
ENSG00000149292	TTC12	168.486	43.7357	135.378	46.4443	Down	-1.92167	-1.52331	0.398362	Responsive
ENSG00000165475	CRYL1	299.468	84.0886	319.056	118.599	Down	-1.82017	-1.42012	0.400054	Responsive
ENSG00000143353	LYPLAL1	540.672	269.546	470.012	309.475	Down	-1.00155	-0.601288	0.400258	Responsive
ENSG00000021762	OSBPL5	323.46	88.5016	296.97	107.62	Down	-1.85806	-1.45588	0.40218	Responsive
ENSG00000162980	ARL5A	1282.04	546.451	1383.09	779.98	Down	-1.22877	-0.825576	0.403192	Responsive
ENSG00000162961	DPY30	362.718	152.156	355	197.31	Down	-1.24782	-0.844119	0.403697	Responsive
ENSG00000141569	TRIM65	279.55	106.626	269.704	136.396	Down	-1.38222	-0.978374	0.403851	Responsive
ENSG00000136169	SETDB2	1159.32	471.029	1077.68	579.714	Down	-1.29757	-0.893364	0.404207	Responsive
ENSG00000001084	GCLC	581.879	153.037	615.558	214.658	Down	-1.91992	-1.51549	0.404434	Responsive
ENSG00000157911	PEX10	136.585	65.8542	140.376	89.9344	Down	-1.04123	-0.636638	0.404592	Responsive
ENSG00000010318	PHF7	93.8234	42.0983	77.804	46.4189	Down	-1.13761	-0.732807	0.404805	Responsive
ENSG00000154059	IMPACT	894.005	425.661	855.709	539.916	Down	-1.06881	-0.6634	0.405405	Responsive
ENSG00000198105	ZNF248	118.051	46.633	106.847	56.1925	Down	-1.32155	-0.915094	0.406453	Responsive
ENSG00000057935	MTA3	91.4662	39.804	84.9072	49.263	Down	-1.18022	-0.773281	0.406935	Responsive
ENSG00000089050	RBBP9	223.789	105.396	205.318	128.532	Down	-1.07913	-0.671568	0.407564	Responsive
ENSG00000164136	IL15	671.983	196.092	582.906	225.839	Down	-1.7717	-1.36407	0.407633	Responsive
ENSG00000164306	PRIMPOL	431.364	158.868	370.284	181.138	Down	-1.43537	-1.02749	0.407874	Responsive
ENSG00000158481	CD1C	344.33	29.2205	335.213	38.0366	Down	-3.51438	-3.10648	0.4079	Responsive
ENSG00000100802	C14orf93	183.068	81.9735	148.877	88.6778	Down	-1.14952	-0.74096	0.408558	Responsive
ENSG00000172725	CORO1B	840.577	340.742	736.75	397.534	Down	-1.30019	-0.888429	0.411758	Responsive
ENSG00000144455	SUMF1	1140.56	538.137	1048.35	658.585	Down	-1.08229	-0.669859	0.412429	Responsive
ENSG00000161551	ZNF577	159.674	72.5669	160.769	97.6065	Down	-1.12701	-0.714179	0.41283	Responsive
ENSG00000092200	RPGRIP1	177.135	13.5829	157.06	16.231	Down	-3.61063	-3.19739	0.413233	Responsive
ENSG00000154655	L3MBTL4	109.753	54.1867	99.5758	65.7393	Down	-1.00495	-0.591675	0.413277	Responsive
ENSG00000104814	MAP4K1	158.251	59.1671	178.406	89.2686	Down	-1.40426	-0.990933	0.413327	Responsive
ENSG00000170917	NUDT6	82.4678	15.5276	95.2767	24.3913	Down	-2.33634	-1.92285	0.413485	Responsive
ENSG00000177239	MAN1B1	611.596	183.033	607.938	242.784	Down	-1.73497	-1.32069	0.414276	Responsive
ENSG00000102900	NUP93	1115.39	554.642	1040.1	689.647	Down	-1.00662	-0.592088	0.414528	Responsive
ENSG00000132436	FIGNL1	176.155	85.2434	164.169	106.201	Down	-1.03852	-0.623632	0.414891	Responsive
ENSG00000163002	NUP35	174.568	77.7987	152.998	91.178	Down	-1.15579	-0.740418	0.415371	Responsive
ENSG00000152207	CYSLTR2	677.621	57.5076	560.202	63.5522	Down	-3.53591	-3.11998	0.415929	Responsive
ENSG00000178096	BOLA1	86.436	37.9672	104.788	61.9163	Down	-1.16597	-0.749667	0.4163	Responsive
ENSG00000004139	SARM1	110.073	35.8619	98.7213	43.1892	Down	-1.59131	-1.17421	0.417104	Responsive
ENSG00000111653	ING4	682.658	241.013	591.372	279.421	Down	-1.49819	-1.07891	0.419283	Responsive
ENSG00000125652	ALKBH7	259.365	108.788	244.691	137.545	Down	-1.24581	-0.826484	0.41933	Responsive
ENSG00000110721	CHKA	209.236	103.432	218.934	145.163	Down	-1.00945	-0.589496	0.419957	Responsive
ENSG00000117143	UAP1	197.738	660.317	174.982	783.659	Up	1.73448	2.15663	0.422159	Responsive
ENSG00000186666	BCDIN3D	122.363	58.3702	110.548	70.9393	Down	-1.0551	-0.632814	0.422282	Responsive
ENSG00000161618	ALDH16A1	412.659	172.413	362.487	203.283	Down	-1.25423	-0.831338	0.422894	Responsive
ENSG00000174456	C12orf76	263.042	101.608	217.916	113.113	Down	-1.36363	-0.939918	0.423712	Responsive
ENSG00000065150	IPO5	1038.55	445.861	1032.5	594.937	Down	-1.21807	-0.794302	0.423765	Responsive
ENSG00000123600	METTL8	274.609	98.4895	258.918	124.86	Down	-1.47001	-1.04624	0.42377	Responsive
ENSG00000009790	TRAF3IP3	3635.15	1784.82	3458.49	2280.7	Down	-1.02582	-0.600451	0.425372	Responsive
ENSG00000197162	ZNF785	133.18	55.8889	147.067	83.3112	Down	-1.23795	-0.812457	0.425492	Responsive
ENSG00000145687	SSBP2	472.689	98.3922	467.31	131.051	Down	-2.25274	-1.82637	0.426367	Responsive
ENSG00000009780	FAM76A	458.892	224.618	445.701	293.564	Down	-1.02741	-0.600726	0.426685	Responsive
ENSG00000188070	C11orf95	64.4138	26.5393	61.9236	34.6199	Down	-1.24811	-0.820918	0.427187	Responsive
ENSG00000129103	SUMF2	1180.59	401.313	1157.34	529.648	Down	-1.55434	-1.12624	0.428104	Responsive
ENSG00000184436	THAP7	230.518	96.012	188.491	105.847	Down	-1.25489	-0.826577	0.428314	Responsive
ENSG00000136104	RNASEH2B	1539.72	592.191	1354.14	701.331	Down	-1.37704	-0.948219	0.428822	Responsive
ENSG00000197050	ZNF420	185.421	77.5316	179.631	101.505	Down	-1.24722	-0.817359	0.429862	Responsive
ENSG00000153561	RMND5A	2670.67	1233.27	2571.74	1601.05	Down	-1.11409	-0.683389	0.430701	Responsive
ENSG00000103152	MPG	394.688	175.029	318.351	190.498	Down	-1.16855	-0.737813	0.430738	Responsive
ENSG00000158716	DUSP23	216.816	84.9199	178.51	94.5365	Down	-1.34204	-0.909945	0.432099	Responsive
ENSG00000196693	ZNF33B	639.606	117.917	662.706	165.232	Down	-2.42948	-1.99735	0.432138	Responsive
ENSG00000114395	CYB561D2	317.204	131.949	292.026	164.199	Down	-1.25908	-0.82683	0.432248	Responsive
ENSG00000148399	DPH7	326.158	142.765	316.713	187.418	Down	-1.18628	-0.753786	0.432491	Responsive
ENSG00000167272	POP5	385.338	125.786	348.154	153.749	Down	-1.60746	-1.17394	0.433529	Responsive
ENSG00000155846	PPARGC1B	173.091	83.7322	205.4	134.795	Down	-1.03886	-0.604018	0.434841	Responsive
ENSG00000184992	BRI3BP	762.507	210.318	854.706	319.729	Down	-1.85323	-1.41576	0.437468	Responsive
ENSG00000131116	ZNF428	215.662	80.0395	208.462	105.214	Down	-1.41875	-0.979709	0.439041	Responsive
ENSG00000136193	SCRN1	663.297	192.853	641.195	253.16	Down	-1.77687	-1.33727	0.439591	Responsive
ENSG00000053371	AKR7A2	265.29	97.4589	265.86	132.835	Down	-1.4354	-0.995628	0.439777	Responsive
ENSG00000106804	C5	261.511	65.865	280.297	96.2443	Down	-1.97306	-1.53241	0.440648	Responsive
ENSG00000010295	IFFO1	962.685	406.27	934.14	535.834	Down	-1.24258	-0.800705	0.441873	Responsive
ENSG00000151176	PLBD2	112.313	55.5958	106.68	72.0872	Down	-1.00155	-0.559065	0.442486	Responsive
ENSG00000148057	IDNK	98.8943	49.1777	80.7753	54.839	Down	-0.993356	-0.550392	0.442965	Responsive
ENSG00000222011	FAM185A	82.94	25.8612	75.2147	32.198	Down	-1.64383	-1.19897	0.444858	Responsive
ENSG00000214941	ZSWIM7	454.816	182.994	370.991	203.393	Down	-1.30879	-0.863926	0.444866	Responsive
ENSG00000167702	KIFC2	291.962	124.149	311.828	180.91	Down	-1.22707	-0.782141	0.444927	Responsive
ENSG00000159788	RGS12	220.934	57.0029	179.027	63.0611	Down	-1.93593	-1.49069	0.445243	Responsive
ENSG00000187630	DHRS4L2	99.9619	36.0229	104.612	51.7458	Down	-1.44732	-1.00165	0.445672	Responsive
ENSG00000110536	PTPMT1	170.452	76.7205	129.777	79.7908	Down	-1.14143	-0.694848	0.446587	Responsive
ENSG00000066926	FECH	286.567	85.3519	296.221	120.657	Down	-1.7356	-1.28871	0.446886	Responsive
ENSG00000136710	CCDC115	639.166	249.499	621.329	331.001	Down	-1.35364	-0.906491	0.44715	Responsive
ENSG00000124575	HIST1H1D	2287.11	886.398	2895.57	1532.26	Down	-1.3665	-0.91774	0.448764	Responsive
ENSG00000175538	KCNE3	3226.05	1153.94	3154.73	1541.15	Down	-1.4824	-1.03303	0.449371	Responsive
ENSG00000110079	MS4A4A	420.513	1247.17	318.354	1290.53	Up	1.56617	2.01585	0.449682	Responsive
ENSG00000176974	SHMT1	71.8811	11.6416	75.9369	17.2263	Down	-2.52737	-2.07765	0.449719	Responsive
ENSG00000101624	CEP76	138.249	40.7172	133.683	54.1583	Down	-1.73896	-1.28791	0.451042	Responsive
ENSG00000115295	CLIP4	1386.61	392.214	1180.41	456.719	Down	-1.81922	-1.36798	0.45124	Responsive
ENSG00000112425	EPM2A	140.413	37.0206	156.296	56.9097	Down	-1.89506	-1.44161	0.453457	Responsive
ENSG00000166004	CEP295	761.002	311.186	704.615	394.876	Down	-1.28739	-0.833832	0.453556	Responsive
ENSG00000125247	TMTC4	315.822	129.393	304.904	171.426	Down	-1.2808	-0.827096	0.453709	Responsive
ENSG00000197766	CFD	3459.07	1514.99	2619.89	1572.13	Down	-1.19054	-0.736419	0.454118	Responsive
ENSG00000166171	DPCD	98.3333	23.7358	110.124	36.9107	Down	-2.00568	-1.55149	0.454185	Responsive
ENSG00000067836	ROGDI	475.906	203.745	471.309	277.07	Down	-1.21988	-0.764283	0.455593	Responsive
ENSG00000109618	SEPSECS	610.653	195.94	608.403	268.306	Down	-1.63495	-1.17815	0.456806	Responsive
ENSG00000133321	RARRES3	537.983	142.032	377.264	136.78	Down	-1.9139	-1.45703	0.45687	Responsive
ENSG00000171490	RSL1D1	2924.96	1141.16	2841.03	1521.95	Down	-1.35714	-0.900054	0.457091	Responsive
ENSG00000133316	WDR74	1194.55	373.565	1078.57	463.774	Down	-1.67438	-1.21586	0.458519	Responsive
ENSG00000167637	ZNF283	217.728	92.3287	224.287	131.365	Down	-1.22875	-0.767244	0.461502	Responsive
ENSG00000081870	HSPB11	293.87	123.718	259.222	150.717	Down	-1.2414	-0.778364	0.46304	Responsive
ENSG00000013523	ANGEL1	247.559	79.2402	228.524	101.236	Down	-1.63119	-1.16675	0.464445	Responsive
ENSG00000211584	SLC48A1	85.7607	30.7813	96.9746	48.5402	Down	-1.44886	-0.983807	0.465055	Responsive
ENSG00000116990	MYCL	1061.09	323.583	1103.26	465.762	Down	-1.71025	-1.24232	0.467931	Responsive
ENSG00000196405	EVL	1025.87	457.767	795.92	491.539	Down	-1.16242	-0.694197	0.468222	Responsive
ENSG00000188283	ZNF383	213.66	102.679	190.969	127.271	Down	-1.04993	-0.581671	0.468263	Responsive
ENSG00000188158	NHS	125.912	12.2626	130.36	18.016	Down	-3.25838	-2.78824	0.470142	Responsive
ENSG00000186184	POLR1D	1138.74	454.553	1059.09	586.122	Down	-1.32301	-0.852448	0.470559	Responsive
ENSG00000100075	SLC25A1	238.948	107.15	193.546	120.534	Down	-1.14968	-0.678753	0.470929	Responsive
ENSG00000073536	NLE1	91.6079	30.0723	94.4171	43.3935	Down	-1.5755	-1.1039	0.471605	Responsive
ENSG00000223865	HLA-DPB1	6671.07	1066.92	5892.52	1307.27	Down	-2.64334	-2.17146	0.471872	Responsive
ENSG00000112667	DNPH1	143.884	46.9855	133.974	61.0009	Down	-1.59422	-1.12232	0.471902	Responsive
ENSG00000117868	ESYT2	3325.69	1569.18	2973.75	1946.53	Down	-1.08316	-0.611123	0.472036	Responsive
ENSG00000164808	SPIDR	1798.17	813.393	1764.93	1108.73	Down	-1.14354	-0.67022	0.473317	Responsive
ENSG00000196562	SULF2	2358.49	799.061	2375.23	1117.8	Down	-1.56029	-1.08672	0.473569	Responsive
ENSG00000063854	HAGH	326.99	120.827	292.619	150.444	Down	-1.42881	-0.955167	0.473647	Responsive
ENSG00000198721	ECI2	347.158	76.4608	335.071	102.845	Down	-2.16821	-1.69434	0.47387	Responsive
ENSG00000197894	ADH5	1285.76	550.408	1145.44	681.462	Down	-1.22255	-0.748345	0.474206	Responsive
ENSG00000163006	CCDC138	102.408	45.7472	82.9209	51.7016	Down	-1.14539	-0.671184	0.474208	Responsive
ENSG00000128311	TST	231.858	105.786	183.038	116.522	Down	-1.12473	-0.647076	0.477652	Responsive
ENSG00000052802	MSMO1	272.679	963.424	187.735	925.986	Up	1.81718	2.29619	0.479001	Responsive
ENSG00000153406	NMRAL1	318.457	117.511	305.36	157.434	Down	-1.4306	-0.951348	0.479253	Responsive
ENSG00000011143	MKS1	115.807	29.0693	106.005	37.4106	Down	-1.95777	-1.4781	0.479665	Responsive
ENSG00000223496	EXOSC6	741.257	347.08	636.303	415.782	Down	-1.0925	-0.612686	0.479817	Responsive
ENSG00000173041	ZNF680	281.531	139.316	251.541	174.023	Down	-1.00973	-0.528972	0.480759	Responsive
ENSG00000126775	ATG14	753.907	299.731	753.813	418.8	Down	-1.32783	-0.846418	0.481408	Responsive
ENSG00000124532	MRS2	505.537	249.548	476.556	328.816	Down	-1.01558	-0.534009	0.481573	Responsive
ENSG00000148688	RPP30	628.984	289.246	556.14	357.458	Down	-1.11804	-0.636235	0.481804	Responsive
ENSG00000143801	PSEN2	184.374	56.4417	166.31	71.4115	Down	-1.69027	-1.20823	0.48204	Responsive
ENSG00000197961	ZNF121	1607.78	745.33	1556.87	1008.53	Down	-1.10808	-0.625898	0.482181	Responsive
ENSG00000125901	MRPS26	309.264	140.481	285.707	181.703	Down	-1.13288	-0.650079	0.482806	Responsive
ENSG00000205220	PSMB10	1096.42	538.219	862.472	591.921	Down	-1.02517	-0.54231	0.482861	Responsive
ENSG00000107736	CDH23	742.155	144.865	736.669	201.565	Down	-2.34903	-1.86459	0.484445	Responsive
ENSG00000145476	CYP4V2	229.216	113.533	215.082	149.456	Down	-1.00723	-0.522236	0.484991	Responsive
ENSG00000169857	AVEN	101.824	44.9494	89.4728	55.598	Down	-1.16206	-0.676732	0.485332	Responsive
ENSG00000123159	GIPC1	65.0317	24.8626	48.9956	26.414	Down	-1.35229	-0.866888	0.485405	Responsive
ENSG00000184635	ZNF93	62.2603	30.6286	50.6068	35.1325	Down	-1.00007	-0.514264	0.485807	Responsive
ENSG00000170632	ARMC10	462.92	190.151	423.157	243.886	Down	-1.27916	-0.792487	0.486672	Responsive
ENSG00000112773	TENT5A	1251.65	534.063	1089.96	652.323	Down	-1.2272	-0.739733	0.487468	Responsive
ENSG00000117643	MAN1C1	95.7768	31.9655	86.9446	41.011	Down	-1.5537	-1.06583	0.487874	Responsive
ENSG00000244187	TMEM141	109.75	47.4269	97.9719	59.7113	Down	-1.19342	-0.705052	0.48837	Responsive
ENSG00000204252	HLA-DOA	489.458	58.2244	422.761	70.792	Down	-3.04987	-2.56136	0.488509	Responsive
ENSG00000188649	CC2D2B	123.491	25.1184	109.171	31.4404	Down	-2.25291	-1.76388	0.48903	Responsive
ENSG00000107537	PHYH	110.363	51.5727	109.15	71.9846	Down	-1.08288	-0.593804	0.489075	Responsive
ENSG00000026297	RNASET2	1921.12	725.056	1646.26	872.882	Down	-1.40454	-0.914562	0.489981	Responsive
ENSG00000099194	SCD	52.343	113.446	46.9429	143.613	Up	1.1013	1.5928	0.491506	Responsive
ENSG00000139405	RITA1	106.607	42.4003	108.66	61.1826	Down	-1.31	-0.818448	0.491553	Responsive
ENSG00000163528	CHCHD4	211.946	105.903	183.308	129.099	Down	-0.994188	-0.502505	0.491683	Responsive
ENSG00000068028	RASSF1	1535.87	425.057	1617.39	630.202	Down	-1.85088	-1.35839	0.492491	Responsive
ENSG00000141698	NT5C3B	180.067	83.8707	154.73	101.73	Down	-1.09318	-0.600194	0.492987	Responsive
ENSG00000118420	UBE3D	58.2736	14.8722	60.4788	22.1723	Down	-1.90089	-1.40769	0.493199	Responsive
ENSG00000149100	EIF3M	4569.38	2181.66	4140.68	2785.36	Down	-1.06623	-0.571834	0.494395	Responsive
ENSG00000151413	NUBPL	127.464	32.9406	119.661	43.9496	Down	-1.92028	-1.42458	0.495695	Responsive
ENSG00000177427	MIEF2	85.1034	37.0884	75.2289	46.5635	Down	-1.17672	-0.680481	0.496238	Responsive
ENSG00000112357	PEX7	104.781	43.503	102.552	60.4562	Down	-1.2491	-0.752722	0.496381	Responsive
ENSG00000110455	ACCS	300.216	40.8827	333.587	64.6796	Down	-2.84637	-2.34887	0.497505	Responsive
ENSG00000182628	SKA2	294.879	123.505	259.973	154.253	Down	-1.24881	-0.749281	0.499526	Responsive
ENSG00000169964	TMEM42	119.136	33.5843	125.936	50.6633	Down	-1.79648	-1.29688	0.4996	Responsive
ENSG00000151835	SACS	662.01	304.593	653.34	425.573	Down	-1.11742	-0.617247	0.500174	Responsive
[truncated: 575 more rows]

## Sheet: Supplementary_table_5
Supplementary Table 5. Top NMF Identified Genes Contributing to i-Mono, Inflammatory T cell, NCM-Enriched and IFN-I Gene Programs
i-Mono	Inflammatory T cell	NCM-Enriched	IFN-I
SLC39A8	SDK1	LYPD2	CCL8			Gene Ontology of i-Mono Genes
EREG	UBE2E2	FCGR3A	IFIT2			ID	Description	Count	GeneRatio	geneID
ATP8B4	CMTM8	CDKN1C	IFIT1			GO:0050896	response to stimulus	36	36/46	SLC39A8/EREG/RETN/ACSL1/CALR/CD163/HSPA1A/IL1RAP/HSP90AA1/ALCAM/PRKCA/SOD2/HSPD1/MARCO/HSPA5/HSP90AB1/PAG1/HSPE1/HSP90B1/HSPH1/SDF2L1/MANF/IPCEF1/HSPA8/HSPB1/PIM1/FKBP4/CES1/CD14/SH3BP5/PDIA6/CTSB/CLEC4D/LITAF/CACYBP/HERPUD1
STEAP4	GBP5	VMO1	ISG15			GO:0006950	response to stress	25	25/46	SLC39A8/EREG/CALR/CD163/HSPA1A/IL1RAP/HSP90AA1/PRKCA/SOD2/HSPD1/MARCO/HSPA5/HSP90AB1/HSPE1/HSP90B1/HSPH1/SDF2L1/MANF/IPCEF1/HSPA8/HSPB1/CD14/PDIA6/CLEC4D/HERPUD1
RETN	MTHFD1L	SCGB3A1	IFIT3			GO:0030154	cell differentiation	20	20/46	EREG/STEAP4/RETN/CALR/HSPA1A/HSP90AA1/ALCAM/PRKCA/SOD2/AGFG1/HSP90AB1/HSPE1/MANF/PIM1/FKBP4/CES1/ANPEP/TMEM176A/CTSB/CLEC4D
ACSL1	IFI44L	RHOC	IFI44L			GO:0006457	protein folding	14	14/46	CALR/HSPA1A/HSP90AA1/HSPD1/HSPA5/HSP90AB1/HSPE1/HSP90B1/HSPH1/SDF2L1/HSPA8/HSPB1/FKBP4/PDIA6
CALR	ARID5B	SEMA3A	MX1			GO:0006955	immune response	12	12/46	EREG/HSPA1A/IL1RAP/HSP90AA1/ALCAM/HSPD1/MARCO/PAG1/HSPA8/CD14/CLEC4D/LITAF
CD163	EPSTI1	CKB	GBP5			GO:0098609	cell-cell adhesion	8	8/46	SLC39A8/IL1RAP/ALCAM/PRKCA/HSPD1/PAG1/HSPH1/HSPB1
HSPA1A	ISG15	PLPPR4	EPSTI1
IL1RAP	GBP1	FIBCD1	IFI44			Pathway Enrichment Analysis of i-Mono Genes
HSP90AA1	MT2A	HES4	RSAD2			ID	Description	GeneRatio	BgRatio	pvalue	p.adjust	qvalue	geneID	Count
ALCAM	TAF4B	ZPLD1	HERC5			R-HSA-2173782	Binding and Uptake of Ligands by Scavenger Receptors	6/39	42/11091	6.04658e-09	9.52336e-07	7.0013e-07	CALR/CD163/HSP90AA1/MARCO/HSP90B1/HSPH1	6
PRKCA	EIF4G3	PTPN13	MX2			R-HSA-3371556	Cellular response to heat stress	7/39	89/11091	2.10599e-08	1.65847e-06	1.21926e-06	HSPA1A/HSP90AA1/HSPA5/HSP90AB1/HSPH1/HSPA8/FKBP4	7
SOD2	MX1	PDE8B	STAT1			R-HSA-6798695	Neutrophil degranulation	11/39	480/11091	4.95993e-07	3.12476e-05	2.29723e-05	ATP8B4/RETN/HSPA1A/HSP90AA1/HSP90AB1/HSPA8/SLC2A3/CD14/ANPEP/CTSB/CLEC4D	11
AGFG1	UBASH3B	L1TD1	IFI6			R-HSA-449147	Signaling by Interleukins	6/39	473/11091	0.00574288	0.0430716	0.031665	IL1RAP/HSP90AA1/SOD2/HSP90B1/HSPA8/PIM1	6
HSPD1	ATP10A	SH2D1B	SAMD9L
MARCO	STAT1	PPM1N	DDX58
HSPA5	SFMBT2	SYT17	PARP14
HSP90AB1	SNTB1	PPP1R17	HERC6
PAG1	GBP4	IL21R	PDGFRL			Gene Ontology of Inflammatory T cell Genes
HSPE1	BACH2	LYPD1	OAS3			ID	Description	Count	GeneRatio	geneID
HSP90B1	GPR155	NAALAD2	DDX60			GO:0050896	response to stimulus	55	55/73	SDK1/UBE2E2/CMTM8/GBP5/IFI44L/ARID5B/ISG15/GBP1/MT2A/MX1/UBASH3B/STAT1/GBP4/BACH2/GPR155/CERS6/FUT8/PRKCA/GBP2/RAPGEF6/CAMKMT/ITGA6/DISC1/IRF1/XAF1/CCR7/TRIM22/ABCC1/GMDS/ITK/IFI6/DDX60/RASGRF2/IFI16/EIF2AK2/HIF1A/PDK1/IFITM2/SELL/MX2/NLRC5/DDX60L/SP100/HDAC4/ASCC3/PLAC8/SOD2/TCF12/GZMB/ZEB2/KLRD1/PRF1/SPON2/AOAH/MCTP2
ASPH	CERS6	FCGR3B	CMPK2			GO:0006950	response to stress	42	42/73	UBE2E2/GBP5/IFI44L/ISG15/GBP1/MT2A/MX1/UBASH3B/STAT1/GBP4/GPR155/CERS6/FUT8/PRKCA/GBP2/IRF1/CCR7/TRIM22/ABCC1/ITK/IFI6/DDX60/RASGRF2/IFI16/EIF2AK2/HIF1A/PDK1/IFITM2/MX2/NLRC5/DDX60L/SP100/HDAC4/ASCC3/PLAC8/SOD2/GZMB/ZEB2/KLRD1/PRF1/SPON2/AOAH
HSPH1	FUT8	PTP4A3	XAF1			GO:0007165	signal transduction	38	38/73	CMTM8/GBP5/ARID5B/ISG15/GBP1/MX1/UBASH3B/STAT1/GPR155/FUT8/PRKCA/GBP2/RAPGEF6/CAMKMT/ITGA6/DISC1/IRF1/CCR7/TRIM22/GMDS/ITK/IFI6/DDX60/RASGRF2/IFI16/EIF2AK2/HIF1A/PDK1/IFITM2/NLRC5/SP100/HDAC4/SOD2/GZMB/ZEB2/KLRD1/PRF1/MCTP2
SDF2L1	AFF1	HES1	EIF2AK2			GO:0051707	response to other organism	29	29/73	GBP5/IFI44L/ISG15/GBP1/MX1/STAT1/GBP4/PRKCA/GBP2/IRF1/CCR7/TRIM22/IFI6/DDX60/IFI16/EIF2AK2/HIF1A/IFITM2/MX2/NLRC5/DDX60L/SP100/HDAC4/PLAC8/SOD2/GZMB/KLRD1/PRF1/SPON2
MANF	PRKCA	KNDC1	SIGLEC1			GO:0006955	immune response	27	27/73	GBP5/IFI44L/ISG15/GBP1/MX1/STAT1/GBP4/BACH2/GBP2/IRF1/CCR7/TRIM22/ITK/IFI6/DDX60/IFI16/EIF2AK2/IFITM2/MX2/NLRC5/SP100/HDAC4/TCF12/GZMB/KLRD1/PRF1/SPON2
IPCEF1	GBP2	CYP4F22	OAS2			GO:0007166	cell surface receptor signaling pathway	23	23/73	ARID5B/ISG15/GBP1/MX1/UBASH3B/STAT1/GPR155/FUT8/PRKCA/ITGA6/DISC1/IRF1/CCR7/GMDS/ITK/IFI6/HIF1A/IFITM2/NLRC5/SP100/HDAC4/ZEB2/KLRD1
HSPA8	SYNE2	CROCC2	APOL6			GO:0009615	response to virus	20	20/73	GBP5/IFI44L/ISG15/GBP1/MX1/STAT1/GBP2/IRF1/TRIM22/IFI6/DDX60/IFI16/EIF2AK2/HIF1A/IFITM2/MX2/NLRC5/DDX60L/PRF1/SPON2
HSPB1	RAPGEF6	ITLN1	OASL			GO:0006954	inflammatory response	11	11/73	GBP5/CERS6/GBP2/CCR7/ABCC1/IFI16/EIF2AK2/HIF1A/HDAC4/ZEB2/AOAH
KLHL2	CAMKMT	C5orf67	TRIM22
PIM1	ITGA6	SFTPD	PARP9			Pathway Enrichment Analysis of Inflammatory T cell Genes
FKBP4	DISC1	P2RY10	OTOF			ID	Description	GeneRatio	BgRatio	pvalue	p.adjust	qvalue	geneID	Count
SNTB1	IRF1	SLC5A10	SAMD9			R-HSA-913531	Interferon Signaling	17/54	269/11091	4.43316e-15	1.44521e-12	1.29262e-12	GBP5/ISG15/GBP1/MT2A/EIF4G3/MX1/STAT1/GBP4/GBP2/IRF1/XAF1/TRIM22/IFI6/EIF2AK2/IFITM2/MX2/SP100	17
SLC2A3	XAF1	ZBTB7C				R-HSA-909733	Interferon alpha/beta signaling	10/54	77/11091	2.66422e-12	4.34268e-10	3.88415e-10	ISG15/MX1/STAT1/GBP2/IRF1/XAF1/IFI6/EIF2AK2/IFITM2/MX2	10
CES1	SCFD2	NACAD				R-HSA-877300	Interferon gamma signaling	9/54	96/11091	7.18401e-10	7.80663e-08	6.98235e-08	GBP5/GBP1/MT2A/STAT1/GBP4/GBP2/IRF1/TRIM22/SP100	9
CD300E	CCR7	KIF5C				R-HSA-1169408	ISG15 antiviral mechanism	6/54	73/11091	1.32743e-06	0.000108186	9.67626e-05	ISG15/EIF4G3/MX1/STAT1/EIF2AK2/MX2	6
CD14	TRIM22	ADD2
SH3BP5	ABCC1	SYTL5
PDIA6	GMDS	A2ML1
ANPEP	ETV6
TMEM176A	ITK
CTSB	IFI6
CLEC4D	DDX60
LITAF	BAZ1A
CACYBP	RASGRF2
HERPUD1	IFI16
	EIF2AK2
	HIF1A
	PDK1
	IFITM2
	SELL
	MX2
	NLRC5
	CLEC2B
	DDX60L
	SP100
	HDAC4
	ASCC3
	MBNL1
	PLAC8
	SOD2
	TCF12
	IKZF1
	EML4
	SP110
	GZMB
	ZEB2
	KLRD1
	PRF1
	SPON2
	AOAH
	MCTP2
	FNDC3B
